# Supplementary material for: 2-(Naphthalen-2-yl­oxy)-N′-[2-(naphthalen-2-yl­oxy)acet­yl]acetohydrazide monohydrate
Source: IUCrdata. 2021 Mar 31;6(Pt 3):x210314. doi: 10.1107/S241431462100314X (PMC9462322; doi:10.1107/S241431462100314X)
Supplement: Supplementary file 1 [file x-06-x210314-sup1.cif]

##############################################################################
#                                                                            #
# This CIF contains the data for a data article accepted for                 #
# publication in IUCrData. It conforms to the requirements of                #
# Notes for Authors for IUCrData, and has been                               #
# peer reviewed under the auspices of IUCrData.                              #
#                                                                            #
# Full details of the Crystallographic Information File format               #
# are given in the paper "The Crystallographic Information File (CIF):       #
# a New Standard Archive File for Crystallography" by S. R. Hall, F. H.      #
# Allen and I. D. Brown [Acta Cryst. (1991), A47, 655-685].                  #
#                                                                            #
# The current version of the core CIF dictionary is obtainable from          #
# ftp://ftp.iucr.org/pub/cif_core.dic.                                       #
#                                                                            #
# Software is freely available for graphical display of the structure(s)     #
# in this CIF. For information consult the CIF software page                 #
# http://www.iucr.org/resources/cif/software.                                #
#                                                                            #
# This file may be used for bona fide research purposes within the           #
# scientific community so long as proper attribution is given to the data    # 
# article from which it was obtained.                                        #
#                                                                            #
##############################################################################
data_I
_database_code_depnum_ccdc_archive 'CCDC 2072979'
_audit_creation_method     'SHELXL-2018/1'
_journal_date_recd_electronic     2021-03-24
_journal_date_accepted     2021-03-25
_journal_name_full     'IUCrData'
_journal_year     2021
_journal_volume     6
_journal_issue      3
_journal_page_first     0
_journal_page_last     0
_journal_paper_category     HO
_journal_paper_doi     10.1107/S241431462100314X
_journal_coeditor_code     BT4110
_publ_contact_author_name     'Gamal A El-Hiti'
_publ_contact_author_address
;
Cornea Research Chair, Department of Optometry, College of Applied
Medical Sciences, King Saud University, PO Box 10219, Riyadh 11433,
Saudi Arabia
;
_publ_contact_author_email     'gelhiti@ksu.edu.sa'
_publ_contact_author_fax     '00966114693536'
_publ_contact_author_phone     '00966114693778'
_publ_section_title
;
2-(Naphthalen-2-yloxy)-<i>N</i>'-[2-(naphthalen-2-yloxy)acetyl]acetohydrazide
monohydrate
;
loop_
    _publ_author_name
    _publ_author_footnote
    _publ_author_address
    'El-Hiti, Gamal A' .
;
Cornea Research Chair, Department of Optometry, College of Applied
Medical Sciences, King Saud University, PO Box 10219, Riyadh 11433,
Saudi Arabia
;
    'Abdel-Wahab, Bakr F.' .
;
Applied Organic Chemistry Department, National Research Centre, Dokki,
Giza 12622,
Egypt
;
    'Baashen, Mohammed A.' .
;
Department of Chemistry, College of Science and Humanities, Shaqra University,
Al-Dawadmi 11911,
Saudi Arabia
;
    'Yousif, Emad' .
;
Department of Chemistry, College of Science, Al-Nahrain University, Baghdad
64021,
Iraq
;
    'Hegazy, Amany S.' .
;
School of Chemistry, Cardiff University, Main Building, Park Place,
Cardiff CF10 3AT,
UK
;
    'Kariuki, Benson M.' .
;
School of Chemistry, Cardiff University, Main Building, Park Place,
Cardiff CF10 3AT,
UK
;
_publ_section_synopsis
;
In the crystal,  molecules of the title compound,
C~24~H~20~N~2~O~4~\\cdotH~2~O, form twisted planes parallel to (011). Water
molecules donate O---H...O and accept N---H...O hydrogen bonds, forming
helical arrangements.
;
_chemical_name_systematic
;
2-(Naphthalen-2-yloxy)-<i>N</i>'-[2-(naphthalen-2-yloxy)acetyl]acetohydrazide
monohydrate
;
_chemical_name_common     ?
_chemical_formula_moiety     'C24 H20 N2 O4, H2 O'
_chemical_formula_sum     'C24 H22 N2 O5'
_chemical_formula_iupac     'C24 H20 N2 O4, H2 O'
_chemical_formula_weight     418.43
_chemical_melting_point     ?
_chemical_absolute_configuration     ?
_space_group_crystal_system     orthorhombic
_space_group_name_H-M_alt     'P 21 21 2'
_space_group_name_Hall     'P 2 2ab'
loop_
    _space_group_symop_operation_xyz
    'x, y, z'
    '-x, -y, z'
    '-x+1/2, y+1/2, -z'
    'x+1/2, -y+1/2, -z'
_cell_length_a     37.196(4)
_cell_length_b     4.8441(4)
_cell_length_c     5.5840(4)
_cell_angle_alpha     90
_cell_angle_beta     90
_cell_angle_gamma     90
_cell_volume     1006.12(15)
_cell_formula_units_Z     2
_cell_measurement_reflns_used     1274
_cell_measurement_theta_min     4.7210
_cell_measurement_theta_max     73.7060
_cell_measurement_temperature     293(2)
_exptl_crystal_description     needle
_exptl_crystal_colour     colourless
_exptl_crystal_size_max     0.372
_exptl_crystal_size_mid     0.049
_exptl_crystal_size_min     0.023
_exptl_crystal_density_diffrn     1.381
_exptl_crystal_density_meas     ?
_exptl_crystal_density_method     ?
_exptl_crystal_F_000     440
_exptl_absorpt_coefficient_mu     0.803
_exptl_absorpt_correction_type     gaussian
_exptl_absorpt_process_details
;
(CrysAlisPro; Rigaku OD, 2015)
;
_exptl_absorpt_correction_T_min     0.687
_exptl_absorpt_correction_T_max     1.000
_diffrn_ambient_temperature     293(2)
_diffrn_source     ?
_diffrn_radiation_type     CuK\a
_diffrn_radiation_wavelength     1.54184
_diffrn_measurement_device_type
             'Rigaku Oxford Diffraction SuperNova, Dual, Cu at home/near, Atlas'
_diffrn_measurement_method     '\w scans'
_diffrn_detector_area_resol_mean     ?
_diffrn_reflns_number     7482
_diffrn_reflns_av_R_equivalents     0.0629
_diffrn_reflns_av_unetI/netI     0.0651
_diffrn_reflns_theta_min     4.756
_diffrn_reflns_theta_max     76.937
_diffrn_reflns_theta_full     67.684
_diffrn_measured_fraction_theta_max     0.985
_diffrn_measured_fraction_theta_full     0.998
_diffrn_reflns_limit_h_min     -47
_diffrn_reflns_limit_h_max     44
_diffrn_reflns_limit_k_min     -6
_diffrn_reflns_limit_k_max     5
_diffrn_reflns_limit_l_min     -4
_diffrn_reflns_limit_l_max     6
_diffrn_standards_number     0
_diffrn_standards_interval_count     0
_diffrn_standards_interval_time     0
_diffrn_standards_decay_%     0
_refine_special_details
;
The coordinates for the water hydrogen atom was refined freely. The rest of the
hydrogen atoms were positioned geometrically and refined using a riding model.
All <i>U</i>~iso~(H) were constrained to be 1.2 times
<i>U</i>~eq~(C,<i>N</i>).
;
_reflns_number_total     2079
_reflns_number_gt     1456
_reflns_threshold_expression     'I > 2\s(I)'
_refine_ls_structure_factor_coef     Fsqd
_refine_ls_matrix_type     full
_refine_ls_R_factor_all     0.0912
_refine_ls_R_factor_gt     0.0624
_refine_ls_wR_factor_gt     0.1523
_refine_ls_wR_factor_ref     0.1715
_refine_ls_goodness_of_fit_ref     1.046
_refine_ls_restrained_S_all     1.046
_refine_ls_number_reflns     2079
_refine_ls_number_parameters     145
_refine_ls_number_restraints     0
_refine_ls_hydrogen_treatment     mixed
_refine_ls_weighting_scheme     calc
_refine_ls_weighting_details
              'w=1/[\s^2^(Fo^2^)+(0.0593P)^2^+0.4016P] where P=(Fo^2^+2Fc^2^)/3'
_atom_sites_solution_hydrogens     mixed
_atom_sites_solution_primary     ?
_atom_sites_solution_secondary     ?
_refine_ls_shift/su_max     0.000
_refine_ls_shift/su_mean     0.000
_refine_diff_density_max     0.306
_refine_diff_density_min     -0.190
_refine_ls_extinction_method     none
_refine_ls_extinction_coef     .
_refine_ls_abs_structure_details
;
Flack <i>x</i> determined using 424 quotients
[(<i>I</i>^+^)-(<i>I</i>^-^)]/[(<i>I</i>^+^)+(<i>I</i>^-^)]
(Parsons <i>et al.</i>,  2013)
;
_refine_ls_abs_structure_Flack     0.1(3)
loop_
    _atom_type_symbol
    _atom_type_description
    _atom_type_scat_dispersion_real
    _atom_type_scat_dispersion_imag
    _atom_type_scat_source
    'C' 'C' 0.0181 0.0091
                         'International Tables Vol C Tables 4.2.6.8 and 6.1.1.4'
    'H' 'H' 0.0000 0.0000
                         'International Tables Vol C Tables 4.2.6.8 and 6.1.1.4'
    'N' 'N' 0.0311 0.0180
                         'International Tables Vol C Tables 4.2.6.8 and 6.1.1.4'
    'O' 'O' 0.0492 0.0322
                         'International Tables Vol C Tables 4.2.6.8 and 6.1.1.4'
_computing_data_collection
;
CrysAlis PRO (Rigaku OD, 2015)
;
_computing_cell_refinement
;
CrysAlis PRO (Rigaku OD, 2015)
;
_computing_data_reduction
;
CrysAlis PRO (Rigaku OD, 2015)
;
_computing_structure_solution
;
SHELXS (Sheldrick, 2008)
;
_computing_structure_refinement
;
SHELXL2018 (Sheldrick, 2015)
;
_computing_molecular_graphics
;
ORTEP-3 for Windows (Farrugia, 2012), Mercury (Macrae <i>et al.</i>,
2020)
;
_computing_publication_material
;
<i>CHEMDRAW Ultra</i> (Cambridge Soft, 2016)
;
loop_
    _atom_site_type_symbol
    _atom_site_label
    _atom_site_fract_x
    _atom_site_fract_y
    _atom_site_fract_z
    _atom_site_U_iso_or_equiv
    _atom_site_adp_type
    _atom_site_calc_flag
    _atom_site_occupancy
    _atom_site_disorder_assembly
    _atom_site_disorder_group
    C C1 0.39660(13) 0.5528(10) 0.8789(8) 0.0464(10) Uani d 1 . .
    C C2 0.39748(15) 0.7245(12) 1.0831(9) 0.0555(12) Uani d 1 . .
    H H2 0.416807 0.717218 1.188528 0.067 Uiso calc 1 . .
    C C3 0.36943(15) 0.9021(12) 1.1238(9) 0.0571(13) Uani d 1 . .
    H H3 0.370140 1.016895 1.257183 0.068 Uiso calc 1 . .
    C C4 0.33940(14) 0.9153(10) 0.9681(9) 0.0501(11) Uani d 1 . .
    C C5 0.31024(16) 1.0968(12) 1.0072(11) 0.0616(14) Uani d 1 . .
    H H5 0.310336 1.210702 1.141216 0.074 Uiso calc 1 . .
    C C6 0.28194(15) 1.1080(12) 0.8520(11) 0.0635(14) Uani d 1 . .
    H H6 0.262865 1.227610 0.880591 0.076 Uiso calc 1 . .
    C C7 0.28187(15) 0.9368(12) 0.6482(12) 0.0642(14) Uani d 1 . .
    H H7 0.262674 0.944144 0.541710 0.077 Uiso calc 1 . .
    C C8 0.30967(15) 0.7608(12) 0.6059(10) 0.0595(13) Uani d 1 . .
    H H8 0.309150 0.649189 0.470417 0.071 Uiso calc 1 . .
    C C9 0.33923(14) 0.7443(11) 0.7632(9) 0.0480(11) Uani d 1 . .
    C C10 0.36861(14) 0.5619(11) 0.7222(9) 0.0488(11) Uani d 1 . .
    H H10 0.368669 0.448574 0.587834 0.059 Uiso calc 1 . .
    C C11 0.42712(13) 0.2082(10) 0.6538(9) 0.0499(11) Uani d 1 . .
    H H11A 0.427237 0.319235 0.509307 0.060 Uiso calc 1 . .
    H H11B 0.405620 0.094828 0.651848 0.060 Uiso calc 1 . .
    C C12 0.45969(14) 0.0248(10) 0.6558(8) 0.0477(10) Uani d 1 . .
    O O2 0.46226(11) -0.1567(8) 0.5050(8) 0.0639(10) Uani d 1 . .
    O O3 0.500000 0.500000 1.1908(10) 0.0627(14) Uani d 1 . .
    O O1 0.42622(10) 0.3845(8) 0.8567(7) 0.0549(9) Uani d 1 . .
    N N1 0.48388(11) 0.0727(9) 0.8289(7) 0.0494(9) Uani d 1 . .
    H H1 0.479501 0.192285 0.938948 0.059 Uiso calc 1 . .
    H H1O 0.4869(17) 0.609(14) 1.295(11) 0.069(19) Uiso d 1 . .
loop_
    _atom_site_aniso_label
    _atom_site_aniso_U_11
    _atom_site_aniso_U_22
    _atom_site_aniso_U_33
    _atom_site_aniso_U_12
    _atom_site_aniso_U_13
    _atom_site_aniso_U_23
    C1 0.051(3) 0.044(2) 0.045(2) 0.004(2) 0.0000(19) 0.0022(18)
    C2 0.061(3) 0.055(3) 0.050(3) 0.003(2) -0.009(2) 0.000(2)
    C3 0.068(3) 0.056(3) 0.047(3) 0.008(2) -0.004(2) -0.011(2)
    C4 0.057(3) 0.043(2) 0.050(3) 0.004(2) 0.004(2) 0.002(2)
    C5 0.074(3) 0.053(3) 0.058(3) 0.010(3) 0.011(3) -0.003(3)
    C6 0.057(3) 0.058(3) 0.075(4) 0.013(3) 0.007(3) 0.004(3)
    C7 0.055(3) 0.060(3) 0.078(4) 0.007(3) -0.006(3) 0.008(3)
    C8 0.056(3) 0.057(3) 0.066(3) 0.003(2) -0.009(2) -0.006(2)
    C9 0.052(3) 0.042(2) 0.050(2) 0.001(2) 0.0030(19) 0.0036(19)
    C10 0.056(3) 0.044(2) 0.046(2) 0.004(2) -0.0023(19) -0.0042(18)
    C11 0.055(3) 0.047(2) 0.048(3) 0.003(2) -0.003(2) -0.003(2)
    C12 0.055(3) 0.045(2) 0.042(2) 0.001(2) 0.001(2) 0.0014(19)
    O2 0.068(2) 0.060(2) 0.063(2) 0.0081(19) -0.003(2) -0.0190(19)
    O3 0.075(4) 0.060(3) 0.053(3) 0.015(3) 0.000 0.000
    O1 0.0528(19) 0.0537(19) 0.058(2) 0.0103(15) -0.0078(16) -0.0032(17)
    N1 0.050(2) 0.054(2) 0.045(2) 0.0109(18) 0.0001(18) -0.0065(18)
_geom_special_details
;
 All esds (except the esd in the dihedral angle between two l.s. planes)
 are estimated using the full covariance matrix.  The cell esds are taken
 into account individually in the estimation of esds in distances, angles
 and torsion angles; correlations between esds in cell parameters are only
 used when they are defined by crystal symmetry.  An approximate (isotropic)
 treatment of cell esds is used for estimating esds involving l.s. planes.
;
loop_
    _geom_bond_atom_site_label_1
    _geom_bond_atom_site_label_2
    _geom_bond_site_symmetry_2
    _geom_bond_distance
    _geom_bond_publ_flag
    C1 C10 . 1.361(7) ?
    C1 O1 . 1.376(6) ?
    C1 C2 . 1.412(7) ?
    C2 C3 . 1.371(8) ?
    C2 H2 . 0.9300 ?
    C3 C4 . 1.417(7) ?
    C3 H3 . 0.9300 ?
    C4 C9 . 1.413(7) ?
    C4 C5 . 1.413(7) ?
    C5 C6 . 1.364(9) ?
    C5 H5 . 0.9300 ?
    C6 C7 . 1.408(9) ?
    C6 H6 . 0.9300 ?
    C7 C8 . 1.361(8) ?
    C7 H7 . 0.9300 ?
    C8 C9 . 1.410(7) ?
    C8 H8 . 0.9300 ?
    C9 C10 . 1.424(7) ?
    C10 H10 . 0.9300 ?
    C11 O1 . 1.419(6) ?
    C11 C12 . 1.502(7) ?
    C11 H11A . 0.9700 ?
    C11 H11B . 0.9700 ?
    C12 O2 . 1.221(6) ?
    C12 N1 . 1.341(6) ?
    O3 H1O . 0.92(6) ?
    N1 N1 2_655 1.391(8) ?
    N1 H1 . 0.8600 ?
loop_
    _geom_angle_atom_site_label_1
    _geom_angle_atom_site_label_2
    _geom_angle_atom_site_label_3
    _geom_angle_site_symmetry_1
    _geom_angle_site_symmetry_3
    _geom_angle
    _geom_angle_publ_flag
    C10 C1 O1 . . 125.0(4) ?
    C10 C1 C2 . . 121.2(5) ?
    O1 C1 C2 . . 113.8(4) ?
    C3 C2 C1 . . 119.1(5) ?
    C3 C2 H2 . . 120.5 ?
    C1 C2 H2 . . 120.5 ?
    C2 C3 C4 . . 121.8(5) ?
    C2 C3 H3 . . 119.1 ?
    C4 C3 H3 . . 119.1 ?
    C9 C4 C5 . . 119.1(5) ?
    C9 C4 C3 . . 118.3(5) ?
    C5 C4 C3 . . 122.6(5) ?
    C6 C5 C4 . . 121.3(5) ?
    C6 C5 H5 . . 119.4 ?
    C4 C5 H5 . . 119.4 ?
    C5 C6 C7 . . 119.4(5) ?
    C5 C6 H6 . . 120.3 ?
    C7 C6 H6 . . 120.3 ?
    C8 C7 C6 . . 120.5(5) ?
    C8 C7 H7 . . 119.7 ?
    C6 C7 H7 . . 119.7 ?
    C7 C8 C9 . . 121.3(5) ?
    C7 C8 H8 . . 119.3 ?
    C9 C8 H8 . . 119.3 ?
    C8 C9 C4 . . 118.4(5) ?
    C8 C9 C10 . . 122.3(5) ?
    C4 C9 C10 . . 119.4(5) ?
    C1 C10 C9 . . 120.3(5) ?
    C1 C10 H10 . . 119.9 ?
    C9 C10 H10 . . 119.9 ?
    O1 C11 C12 . . 111.7(4) ?
    O1 C11 H11A . . 109.3 ?
    C12 C11 H11A . . 109.3 ?
    O1 C11 H11B . . 109.3 ?
    C12 C11 H11B . . 109.3 ?
    H11A C11 H11B . . 107.9 ?
    O2 C12 N1 . . 124.7(5) ?
    O2 C12 C11 . . 118.9(5) ?
    N1 C12 C11 . . 116.4(4) ?
    C1 O1 C11 . . 116.6(4) ?
    C12 N1 N1 . 2_655 119.4(4) ?
    C12 N1 H1 . . 120.3 ?
    N1 N1 H1 2_655 . 120.3 ?
loop_
    _geom_hbond_atom_site_label_D
    _geom_hbond_atom_site_label_H
    _geom_hbond_atom_site_label_A
    _geom_hbond_site_symmetry_A
    _geom_hbond_distance_DH
    _geom_hbond_distance_HA
    _geom_hbond_distance_DA
    _geom_hbond_angle_DHA
    _geom_hbond_publ_flag
    N1 H1 O3 . 0.86 2.19 2.954(6) 148.5 yes
    O3 H1O O2 1_566 0.92(6) 1.87(6) 2.796(5) 177(6) yes
_shelx_space_group_comment
;
The symmetry employed for this shelxl refinement is uniquely defined
by the following loop, which should always be used as a source of
symmetry information in preference to the above space-group names.
They are only intended as comments.
;
_shelx_estimated_absorpt_T_min     0.754
_shelx_estimated_absorpt_T_max     0.982
_shelx_hkl_file
;
   3   0   0    0.25    3.14
   4   0   0  432.99   24.96
   5   0   0    0.43    5.50
   6   0   0  505.33   31.95
   7   0   0   -1.53    6.95
   8   0   0  269.75   28.13
   9   0   0   -7.29   12.94
  10   0   0  806.41   55.64
  11   0   0    1.76   10.21
  12   0   0  113.95   24.31
  13   0   0   -0.73   10.48
  14   0   0  184.41   33.64
  15   0   0    4.99   11.77
  16   0   0  102.44   27.46
  17   0   0   -3.87   14.46
  18   0   0   30.33   20.99
  21   0   0   -3.47   19.75
 -21   0   0   -3.47   10.90
  22   0   0  -10.38   21.25
 -22   0   0   -3.63    9.40
  23   0   0  -11.32   18.44
 -23   0   0  -14.22   11.71
  24   0   0    4.39   15.92
 -24   0   0   35.60   22.66
  25   0   0   -0.97   15.95
 -25   0   0   11.86   16.84
 -26   0   0  278.70   50.49
 -27   0   0  -15.63   15.87
 -28   0   0  157.53   42.69
 -28   0   0  159.20   11.84
 -29   0   0   -1.78    4.12
 -29   0   0    1.63    3.34
 -30   0   0  159.85   11.09
 -30   0   0  160.83   43.85
 -30   0   0  151.46   11.89
 -31   0   0    3.90    4.01
 -31   0   0   -5.37    4.37
 -32   0   0   88.58    9.81
 -32   0   0   99.60    9.13
 -33   0   0    2.31    4.74
 -33   0   0    5.96    5.08
 -34   0   0 1926.87   41.54
 -34   0   0 1962.12   38.97
 -35   0   0   -2.76    4.57
 -35   0   0   -0.77    3.62
 -36   0   0   46.60    7.69
 -36   0   0   50.05    6.91
 -37   0   0   -0.78    4.29
 -37   0   0    2.23    3.48
 -38   0   0   61.40    8.28
 -38   0   0   62.30    7.18
 -39   0   0    4.62    4.48
 -40   0   0   31.03    6.32
 -41   0   0   -2.97    4.00
 -42   0   0    2.06    3.82
 -42   0   0   -0.90    3.35
 -43   0   0   -3.58    3.76
 -44   0   0   13.91    4.57
 -45   0   0    1.51    2.60
 -46   0   0   -0.50    2.19
 -47   0   0    1.52    1.69
   0   0   1 2083.34   56.63
   1   0  -1 8190.32   84.85
  -1   0   1 8053.92  106.05
   1   0   1 8059.54  110.29
  -1   0   1 8152.46  129.49
  -2   0   1  292.00   26.40
   2   0   1  347.63   26.82
   2   0  -1  334.08   18.20
   3   0  -1 1041.31   33.42
   3   0  -1 1014.27   27.61
  -3   0   1  992.73   38.52
   3   0   1 1003.00   43.86
   4   0  -1 2865.34   60.67
  -4   0   1 2773.52   35.48
   4   0  -1 2840.53   50.40
   4   0   1 2722.17   73.79
  -4   0   1 2826.90   66.75
   5   0  -1  395.19   25.08
  -5   0   1  400.00   16.58
   5   0  -1  389.46   21.09
   5   0   1  385.27   29.39
  -5   0   1  411.30   27.11
   6   0  -1   70.92   12.43
   6   0   1   65.89   13.27
  -6   0   1   83.14    9.19
  -6   0   1   77.92   12.75
  -7   0   1 2695.19   74.12
   7   0   1 2548.63   78.52
   7   0  -1 2694.00   74.13
  -7   0   1 2613.32   55.49
   8   0   1  982.12   50.17
   8   0  -1 1111.71   51.15
  -8   0   1 1027.72   48.86
  -8   0   1 1062.46   38.44
   8   0   1 1005.29   55.73
   9   0  -1  246.09   27.33
   9   0   1  248.77   26.33
  -9   0   1  247.16   20.32
   9   0   1  260.03   29.86
  10   0   1 1789.71   79.40
  10   0  -1 1941.34   76.11
 -10   0   1 1817.58   58.15
  10   0   1 1719.36   69.27
  11   0  -1  439.58   38.99
  11   0   1  458.24   42.25
  11   0   1  407.53   35.52
 -11   0   1  430.44   30.03
  12   0  -1 1985.29   86.32
  12   0   1 2074.94   80.23
 -12   0   1 2034.95   68.91
  12   0   1 2056.95   93.73
  13   0   1  608.04   51.74
  13   0  -1  611.14   50.86
 -13   0   1  596.11   40.10
  13   0   1  590.10   44.19
 -14   0   1  184.26   23.66
  14   0   1  184.17   25.99
  14   0  -1  171.10   29.96
  14   0   1  212.63   32.82
  15   0  -1   84.36   23.44
  15   0   1   69.35   16.06
 -15   0   1   65.25   15.18
  15   0   1   64.61   21.48
  16   0  -1    6.60   10.43
 -16   0   1   10.10    6.70
  16   0   1    7.34    9.52
  16   0   1   -1.53   12.51
  17   0  -1  247.83   40.21
  17   0   1  252.29   39.65
 -17   0   1  261.70   32.03
  17   0   1  270.97   32.77
  18   0   1  346.57   36.86
  18   0  -1  317.37   47.45
 -18   0   1  295.64   36.08
  18   0   1  361.26   50.21
  19   0  -1   42.53   22.56
  19   0   1   52.93   23.96
 -19   0   1   34.12   15.17
  19   0   1   28.81   13.03
 -20   0   1   21.48   13.02
  20   0  -1   21.36   15.97
  20   0   1   25.47   17.76
  21   0   1 1089.31   94.42
 -21   0  -1  967.66   85.43
 -21   0   1  874.76   70.74
  21   0  -1  921.92   87.46
 -22   0   1  229.56   39.45
 -22   0  -1  277.71   49.12
  22   0  -1  236.34   45.55
  22   0   1  303.06   52.63
 -23   0  -1   25.46   18.95
  23   0  -1   30.49   22.27
 -23   0   1   13.62   14.61
 -24   0  -1  174.70   40.35
 -24   0   1  180.33   38.21
 -25   0  -1    0.66   13.17
 -25   0   1   -4.37   17.85
 -26   0   1  132.35   36.88
 -26   0  -1  132.50   37.61
 -27   0  -1   56.53   27.77
 -27   0   1   36.31   19.46
  28   0   1   53.50    8.98
 -28   0  -1   62.28   21.39
 -28   0   1   74.92    8.48
 -28   0   1   49.43   25.68
 -28   0   1   68.33    8.17
 -29   0   1   23.82    5.84
 -29   0   1   15.61    5.14
  29   0   1   20.92    7.53
 -30   0   1   -1.76    4.29
 -30   0   1    1.61    4.37
  30   0   1    0.26    4.82
 -31   0  -1   -0.01    4.30
 -31   0   1    4.20    3.76
 -31   0   1    2.63    3.66
 -32   0   1    4.88    4.09
 -32   0  -1    1.47    4.57
 -32   0   1    3.53    4.07
 -33   0   1  223.03   14.89
 -33   0   1  227.45   14.55
 -33   0  -1  233.50   14.77
 -34   0   1   65.11    8.30
 -34   0   1   70.61    9.10
 -34   0  -1   65.04    8.74
 -35   0   1  392.66   19.27
 -35   0   1  388.87   18.96
 -35   0  -1  387.93   18.70
 -36   0   1    2.75    4.05
 -36   0   1   -0.33    4.70
 -36   0  -1    3.82    4.07
 -37   0   1    1.08    4.29
 -37   0  -1    1.20    4.21
 -37   0   1    3.59    3.49
 -38   0   1  107.63   10.27
 -38   0  -1  100.90    9.60
 -38   0   1  108.43    9.77
 -39   0   1   32.92    6.44
 -39   0   1   36.00    5.86
 -39   0  -1   34.27    6.43
 -40   0   1   13.29    3.89
 -40   0  -1   17.89    4.93
 -41   0  -1    8.60    4.17
 -41   0  -1   -0.38    3.47
 -41   0   1   -1.47    3.22
 -41   0   1   -1.71    3.32
 -42   0  -1    0.81    3.37
 -42   0  -1    0.01    3.05
 -42   0   1   -0.11    2.78
 -42   0   1   -0.15    3.00
 -43   0  -1    2.15    2.80
 -43   0   1    2.06    3.24
 -43   0  -1    6.24    3.70
 -43   0   1    3.20    2.53
 -44   0   1    1.25    2.64
 -44   0   1   -2.64    2.46
 -44   0  -1   -0.97    2.58
 -45   0  -1    2.59    2.35
 -45   0   1   -2.00    2.59
 -46   0   1    0.75    1.91
 -46   0  -1    2.44    2.02
   0   0   2   63.76   19.53
   0   0  -2   63.46   13.67
   0   0  -2   55.83    9.22
   0   0   2   80.18   23.46
  -1   0   2  200.65   33.21
  -1   0  -2  200.33   17.56
   1   0   2  190.83   27.32
   1   0  -2  183.58   19.56
  -1   0  -2  177.87   19.03
  -1   0   2  175.25   27.89
  -1   0  -2  201.24   16.28
   1   0   2  183.08   30.91
  -2   0   2  198.04   32.47
   2   0   2  207.03   33.41
   2   0   2  187.21   27.00
  -2   0  -2  184.13   18.27
   2   0  -2  187.55   20.49
  -2   0   2  180.77   28.66
   3   0  -2  390.63   21.22
   3   0  -2  404.74   28.89
  -3   0   2  480.95   47.32
   3   0   2  423.22   38.04
  -3   0   2  400.92   38.19
   3   0   2  420.00   46.23
  -4   0   2    4.77    9.47
   4   0  -2    4.27    3.50
  -4   0   2   -0.20    7.81
   4   0   2   10.35   11.74
   4   0   2   -2.37    9.38
   4   0  -2    6.15    6.06
   5   0   2    2.40   10.63
  -5   0   2   -2.20   12.20
   5   0   2   -8.74   13.45
   5   0  -2   -1.96    5.65
  -5   0   2   -2.50   10.22
  -6   0   2   -3.57   10.48
  -6   0   2    1.43    8.59
   6   0  -2    2.99    7.10
   6   0   2   11.88   11.47
   6   0   2    7.04   13.44
  -7   0   2  -10.75   15.13
   7   0   2   -4.38   10.26
   7   0   2   -7.56   13.32
   7   0  -2   -4.59   11.05
  -8   0   2 1193.17   75.65
   8   0   2 1188.49   89.26
   8   0   2 1099.17   71.98
   8   0  -2 1195.06   60.25
   9   0   2   -5.05   15.99
   9   0  -2   -1.24    7.60
   9   0   2  -19.56   21.36
  10   0  -2   -0.33    8.29
  10   0   2   -2.98   15.88
  10   0   2   -2.63   11.05
  11   0  -2  263.52   33.52
 -11   0   2  239.31   31.15
  11   0   2  244.19   38.12
  12   0   2  189.07   32.30
 -12   0   2  207.11   28.91
  12   0  -2  185.41   30.21
 -13   0   2  906.28   60.28
  13   0   2  856.19   67.78
  13   0  -2  887.39   65.50
  14   0  -2 1925.91  101.25
  14   0   2 1910.71  101.31
 -14   0   2 2007.72   89.72
  15   0  -2  218.11   35.66
 -15   0   2  233.55   31.36
  15   0   2  174.48   32.49
  16   0  -2   53.76   18.65
 -16   0   2   99.34   20.96
  16   0   2   87.78   24.58
 -17   0   2   12.71    8.57
  17   0  -2   16.59   11.87
  17   0   2   20.03   14.65
 -18   0   2   74.86   19.75
 -18   0  -2   99.69   29.13
  18   0  -2   88.15   26.75
  18   0   2   87.28   24.09
  19   0   2   58.92   21.63
 -19   0  -2   60.33   24.85
  19   0  -2   62.75   26.12
  20   0   2  145.79   32.14
 -20   0  -2  188.54   43.49
  20   0  -2  171.27   39.55
  21   0  -2  453.92   64.58
 -21   0  -2  448.93   66.22
 -22   0  -2   -0.94   12.29
  22   0  -2    6.12   14.61
  23   0  -2  266.56   50.75
 -23   0  -2  271.46   55.76
 -24   0  -2   59.94   32.65
 -25   0   2   44.90    7.57
 -25   0  -2    7.45   15.98
 -26   0  -2   81.76   27.56
 -26   0   2  101.08    9.77
  26   0   2   93.83   12.37
 -26   0   2  118.52   10.71
 -26   0   2   97.75   10.03
 -27   0   2   33.15    6.69
  27   0   2   39.78    8.92
 -27   0   2   35.53    6.88
 -27   0   2   46.29    7.78
 -28   0   2    5.32    3.90
 -28   0   2    1.91    4.61
 -28   0  -2  -15.41   32.44
 -28   0   2    6.23    3.59
  28   0   2   13.73    6.90
  29   0   2    6.89    5.38
 -29   0   2   19.83    5.54
 -29   0   2   18.47    5.93
 -29   0   2   17.29    5.04
 -30   0   2    1.71    4.21
 -30   0   2   -4.33    4.20
  30   0   2   -5.91    6.22
 -30   0   2    3.10    4.61
  31   0   2  103.54   12.94
 -31   0   2  105.55   11.09
 -32   0   2    8.33    5.23
  32   0   2    2.88    5.04
 -33   0   2   18.92    5.57
 -33   0  -2   10.48    4.60
 -34   0   2    9.76    4.87
 -34   0  -2    9.61    4.64
 -35   0  -2   -6.29    4.47
 -35   0   2    4.91    4.34
 -36   0   2   -0.61    4.01
 -36   0  -2   -3.82    4.01
 -37   0  -2   -0.89    3.45
 -37   0   2   -1.02    3.34
 -37   0   2    7.90    4.16
 -38   0  -2    3.54    3.71
 -38   0   2    1.84    3.56
 -38   0   2    4.38    3.72
 -38   0  -2   -1.48    3.59
 -39   0   2   -2.13    3.29
 -39   0  -2    3.75    3.64
 -39   0  -2   -2.45    3.72
 -39   0   2    2.30    3.12
 -40   0   2    5.35    3.62
 -40   0  -2    1.28    3.20
 -40   0   2    6.49    3.78
 -40   0  -2   -2.42    3.15
 -41   0   2   -1.34    2.61
 -41   0   2   -0.07    2.79
 -41   0  -2   -4.08    2.73
 -41   0  -2    2.90    2.93
 -41   0   2   -2.89    3.06
 -42   0  -2   -1.09    2.46
 -42   0  -2    2.28    2.51
 -42   0   2   -4.18    2.61
 -42   0   2    2.55    2.62
 -42   0   2   -0.82    2.75
 -43   0   2    4.37    2.65
 -43   0  -2    1.33    2.40
 -43   0   2   -0.54    2.31
 -43   0  -2    5.03    2.49
 -44   0   2   11.05    2.95
  44   0   2    7.62    3.65
   0   0   3  395.97   56.55
   0   0   3  415.80   53.39
   1   0   3   83.17   29.22
  -1   0   3  152.03   43.34
   2   0   3 1047.74   88.80
  -2   0   3 1156.07   82.64
  -2   0   3 1093.32   91.15
  -3   0   3  207.36   44.29
  -3   0   3  231.58   40.03
   3   0   3  227.89   47.21
  -4   0   3  275.47   48.66
  -4   0   3  228.76   38.76
   4   0   3  212.31   43.22
  -5   0   3  281.27   46.04
   5   0   3  200.83   41.73
  -5   0   3  224.89   35.90
   6   0   3   21.49   18.28
  -6   0   3   31.35   20.98
  -6   0   3   12.53   17.02
  -7   0   3  680.07   72.61
   7   0   3  556.38   71.30
  -7   0   3  630.88   60.42
  -8   0   3  475.37   60.93
  -8   0   3  469.74   52.52
   8   0   3  372.15   61.20
  -9   0   3   13.63   17.82
  -9   0   3   -1.00   10.81
   9   0   3  -15.79   23.42
 -10   0  -3   57.31   21.37
 -10   0   3   30.98   12.22
 -10   0   3   60.38   24.51
  10   0   3   63.88   31.70
 -11   0   3  116.49   32.03
 -11   0   3  116.69   24.77
 -11   0  -3  110.92   32.10
  11   0   3  107.42   37.91
 -12   0   3    3.55   13.98
 -12   0  -3   21.18   15.27
 -13   0   3   17.87   10.24
 -13   0  -3   10.73   13.97
 -13   0   3   39.25   18.48
 -14   0   3   42.67   22.86
 -14   0  -3   26.89   21.10
 -14   0   3   39.46   16.83
 -15   0   3    8.50   12.75
 -15   0   3   15.09   14.52
 -15   0  -3   -0.07   12.83
 -16   0   3  -21.33   21.23
 -16   0  -3  -15.91   19.92
 -17   0  -3    2.30   13.93
 -17   0   3   -6.91   19.23
 -18   0   3    6.18   17.07
 -18   0  -3   32.30   25.28
 -19   0  -3   17.65   22.37
 -19   0   3   -6.09   11.84
 -20   0   3   23.88    5.93
 -20   0   3   13.87   18.13
 -20   0   3   23.99    6.01
 -20   0  -3   28.53   22.16
  21   0   3   -3.57    6.11
 -21   0   3   -3.36    4.38
 -21   0   3    7.73   14.00
 -21   0   3    1.09    4.09
 -22   0  -3   19.95   18.82
 -22   0   3   11.18    4.93
 -22   0   3    5.08    4.64
  22   0   3   15.65    7.08
 -22   0   3   -9.17   30.08
  23   0   3   17.75    7.68
 -23   0   3    4.30    4.61
 -23   0  -3  -45.82   47.53
 -23   0   3    3.94    4.56
 -23   0   3  -55.83   29.01
  24   0   3    6.87    7.06
 -24   0   3   -2.43    4.05
 -24   0   3   -8.72   19.99
 -24   0   3    1.86    4.40
 -25   0   3   14.72    4.84
  25   0   3   18.26    8.34
 -25   0   3   12.54    5.54
 -25   0  -3    3.91   35.57
 -26   0   3   16.79    5.61
 -26   0   3    9.92    4.53
  26   0   3   13.47    7.16
  27   0   3  170.47   18.16
 -27   0   3  131.49   11.95
 -27   0   3  141.76   12.17
  28   0   3   26.31    9.07
 -28   0   3   25.18    6.03
 -28   0   3   27.34    6.56
  29   0   3    3.19    7.05
 -29   0   3   -0.75    5.03
 -29   0   3   -0.83    3.86
  30   0   3    4.50    7.45
 -30   0   3    0.12    3.52
 -30   0   3    6.81    5.11
 -30   0   3   -1.20    5.22
 -31   0   3    7.36    4.47
 -31   0   3   14.34    4.91
  31   0   3   17.86    8.44
 -31   0   3   12.00    5.19
 -32   0   3   31.96    6.68
 -32   0   3   20.58    4.87
 -32   0  -3   17.48    4.20
 -32   0   3   21.01    5.81
 -33   0  -3    4.95    3.38
 -33   0   3   -4.79    4.50
 -33   0   3   -3.55    3.84
 -33   0   3    4.33    3.90
 -34   0   3   -0.47    4.30
 -34   0  -3   -5.87    3.66
 -34   0   3   -1.68    3.20
 -35   0   3   -1.20    3.05
 -35   0   3    0.64    3.74
 -35   0  -3   -4.16    3.55
  36   0   3    5.39    4.92
 -36   0   3    3.92    3.61
  36   0   3   -2.17    4.37
  37   0   3    1.41    4.04
 -37   0   3    1.31    3.52
  37   0   3    2.06    4.95
  38   0   3    4.97    4.54
  38   0   3   -0.11    3.89
 -38   0   3   -1.69    3.04
  39   0   3    4.38    4.17
 -39   0   3    8.13    4.17
  39   0   3    9.10    4.20
 -39   0   3   12.25    3.99
 -40   0   3    5.99    3.34
  40   0   3    0.91    3.33
 -40   0   3    3.38    2.91
 -40   0   3   -0.82    1.67
  41   0   3   20.53    4.43
 -41   0   3   22.97    4.25
 -41   0   3   15.61    4.08
   0   0   4  254.91   56.29
   1   0   4    6.91   17.53
  -1   0   4   10.21   17.55
  -2   0   4   28.36   23.61
   2   0   4   29.57   20.13
  -3   0   4   29.72   20.34
   3   0   4   11.48   22.17
  -4   0   4  -18.08   22.58
   4   0   4    1.68   15.82
  -5   0   4    7.06   19.04
   5   0   4   -9.51   15.79
   6   0   4  600.61   92.18
  -6   0   4  691.11   85.58
   7   0   4  -19.51   28.03
  -7   0   4    5.09   22.16
  -8   0   4    7.94   16.87
   8   0   4  -23.90   23.56
  -9   0   4   26.51   23.49
   9   0   4   26.36   20.65
   9   0   4   31.74    8.96
  -9   0   4   22.99    5.65
 -10   0   4  271.61   15.90
  10   0   4  290.40   20.54
  10   0   4  310.57   18.82
 -10   0   4  295.35   18.47
 -10   0   4  279.32   56.04
  10   0   4  279.49   19.93
  10   0   4  292.42   17.94
  11   0   4   48.88    8.24
 -11   0   4   44.75    7.19
  11   0   4   37.35    7.91
 -11   0   4   51.70    8.39
  11   0   4   46.16    8.84
 -11   0   4   59.51    7.95
 -11   0   4   46.31   27.39
  11   0   4   51.93    9.74
  11   0   4   36.60    7.19
  12   0   4   12.18    5.89
  12   0   4    3.58    5.54
  12   0   4   10.19    5.11
 -12   0   4    4.51    4.75
  12   0   4    2.32    5.11
  12   0   4   -0.95    6.23
 -12   0   4    0.76    3.87
 -12   0   4    2.57   16.76
 -12   0   4   -1.11    4.57
 -13   0   4   15.16    5.23
  13   0   4    7.60    4.80
 -13   0   4    4.47    5.07
  13   0   4   17.21    9.38
  13   0   4   16.07    6.06
  13   0   4   30.67    9.83
 -13   0   4   -0.08   14.58
  14   0   4  104.74   13.60
 -14   0   4   95.32    9.54
  14   0   4   97.41   11.08
 -14   0   4  101.58   11.19
 -14   0   4  134.34   38.82
  14   0   4   96.88   12.01
  15   0   4   16.33    6.67
  15   0   4    5.87    4.82
 -15   0   4   18.67    5.84
 -15   0   4   18.59    5.54
 -15   0   4    3.03   17.36
  16   0   4    6.42    5.59
  16   0   4    4.62    4.46
 -16   0   4    8.14    4.05
 -16   0   4   30.00   29.69
 -16   0   4    8.30    4.93
  17   0   4    7.21    5.01
 -17   0   4   -0.30    4.59
  17   0   4    2.99    5.40
 -17   0   4    6.84    4.29
  17   0   4   -5.16    6.50
 -17   0   4    5.48    4.32
  18   0   4   -3.55    5.62
 -18   0   4    1.59    4.45
  18   0   4    0.91    4.33
 -18   0   4    0.09   24.31
  18   0   4   -8.36    6.69
 -18   0   4    2.09    3.83
 -18   0   4   -2.11    4.95
  19   0   4    6.66    6.05
 -19   0   4   -1.39    4.25
  19   0   4    8.19    5.14
 -19   0   4    4.60    4.14
  19   0   4   -1.00    6.62
 -20   0   4   38.04    7.14
  20   0   4   42.71    9.88
 -20   0   4   40.86    7.66
  20   0   4   28.89    8.03
  20   0   4   40.11    8.06
  21   0   4    1.01    4.75
  21   0   4   -2.63    6.68
 -21   0   4   -2.66    5.37
 -21   0   4   -5.19    4.31
  21   0   4    0.69    5.31
  22   0   4   -2.53    4.58
 -22   0   4   -5.68    4.92
  22   0   4    3.93    5.18
  22   0   4    0.61    6.37
 -22   0   4    0.98    4.48
 -22   0   4   -7.52    5.69
 -23   0   4   97.78   11.34
  23   0   4  113.78   14.93
  23   0   4   92.69   11.19
  23   0   4   85.85   12.29
 -23   0   4   95.40   10.76
 -23   0   4   91.05    9.80
 -24   0   4   47.10    8.14
  24   0   4   37.75    9.12
  24   0   4   47.75   11.06
 -24   0   4   51.56    8.71
 -24   0   4   35.59    7.31
  25   0   4   93.41   14.45
 -25   0   4   80.85    9.90
 -25   0   4   82.73    9.13
  25   0   4   65.98   11.40
 -25   0   4   94.31   10.93
 -26   0   4   12.09    5.78
  26   0   4   13.22    6.98
 -26   0   4    7.05    4.10
 -26   0   4   15.27    5.85
  26   0   4    9.53    7.60
  27   0   4    0.36    5.84
  27   0   4   -8.78    7.36
 -27   0   4    4.13    4.10
 -27   0   4   16.92    6.63
  27   0   4    2.73    5.61
  28   0   4  107.48   14.04
 -28   0   4  117.17   10.81
  28   0   4   79.40   11.90
 -28   0   4  100.69   10.50
  28   0   4  136.91   15.90
 -29   0   4   17.72    5.71
 -29   0   4   24.86    6.19
  29   0   4    9.85    6.21
  29   0   4   25.52    8.60
  29   0   4   16.53    6.67
  30   0   4    7.29    6.37
  30   0   4    8.86    7.42
  30   0   4   10.58    6.22
 -30   0   4   -3.58    4.89
 -30   0   4    3.24    3.52
 -31   0   4   15.05    4.60
 -31   0   4   18.13    4.89
  31   0   4    8.70    5.96
  31   0   4    5.87    5.03
  32   0   4   26.02    7.29
  32   0   4   17.86    6.21
 -32   0   4   24.45    5.34
 -32   0   4   31.68    5.98
  33   0   4    3.40    4.27
  33   0   4   -0.66    4.73
 -33   0   4    0.70    2.96
 -33   0   4    6.36    3.95
 -34   0   4   45.60    6.15
 -34   0   4   40.24    6.35
  34   0   4   39.23    7.82
  34   0   4   32.96    6.46
 -35   0   4    6.18    3.39
 -35   0   4   13.60    3.92
  35   0   4    3.09    3.59
  35   0   4    5.48    5.11
 -36   0   4    3.58    2.48
  36   0   4    5.47    3.63
 -36   0   4    6.11    3.18
  36   0   4    1.42    3.70
  37   0   4    6.04    3.85
 -37   0   4    2.91    2.65
  37   0   4    6.06    2.90
 -38   0   4    0.44    1.94
   0   0   5   43.05   10.06
   0   0   5   66.31   12.37
   1   0   5  156.94   15.53
   1   0   5  144.76   15.17
  -1   0   5  148.26   15.05
  -1   0   5  150.81   15.30
   1   0   5  119.57   12.99
  -2   0   5   65.14   12.17
  -2   0   5   91.09   12.84
   2   0   5   63.70   11.24
   2   0   5   80.36   12.70
   2   0   5   88.40   12.68
   2   0   5   82.43   12.35
  -3   0   5  128.33   14.36
   3   0   5  133.56   14.33
   3   0   5  149.45   14.27
  -3   0   5  140.93   14.65
   3   0   5  154.86   15.39
   4   0   5  132.27   15.40
  -4   0   5  115.74   12.90
   4   0   5  121.51   13.03
   4   0   5  153.29   15.59
   4   0   5  126.49   13.23
  -4   0   5  112.43   12.82
   5   0   5    7.56    7.68
   5   0   5   19.67    8.71
  -5   0   5   42.02   10.24
  -5   0   5   11.21    8.28
   5   0   5   41.62    9.36
   5   0   5   23.01    9.72
   6   0   5  185.47   15.44
  -6   0   5  239.57   17.85
  -6   0   5  275.86   19.98
   6   0   5  198.30   18.02
   6   0   5  225.15   17.65
   6   0   5  239.05   18.95
  -7   0   5  410.51   22.90
   7   0   5  382.29   22.25
  -7   0   5  477.24   25.02
   7   0   5  418.24   22.95
   7   0   5  451.91   25.71
   7   0   5  404.05   25.85
  -7   0   5  420.87   22.72
  -8   0   5   47.77    9.63
   8   0   5   40.86   10.22
   8   0   5   39.73   11.28
   8   0   5   65.78   11.18
  -8   0   5   34.34    7.34
  -8   0   5   45.85    8.99
   8   0   5   48.38   11.71
   9   0   5   28.86    8.00
   9   0   5   30.07    7.06
  -9   0   5   46.86    8.78
  -9   0   5   45.40    9.10
   9   0   5   39.86    9.13
   9   0   5   35.23    8.20
  -9   0   5   40.39    8.30
  10   0   5   10.28    7.62
 -10   0   5   15.63    6.12
 -10   0   5   19.54    6.86
  10   0   5   28.40    6.86
  10   0   5    6.45    5.96
 -10   0   5   21.51    7.03
  10   0   5   16.01    7.44
  11   0   5   13.52    6.90
 -11   0   5   16.21    6.46
 -11   0   5   15.57    6.10
  11   0   5    9.34    6.70
  11   0   5   19.89    6.71
  11   0   5   16.81    8.62
  11   0   5   23.20    8.67
 -11   0   5   11.26    4.66
 -12   0   5  129.95   13.19
  12   0   5  106.90   12.93
 -12   0   5  105.46   12.48
  12   0   5  103.97   14.52
  12   0   5  102.92   13.84
  12   0   5  112.37   14.47
 -12   0   5  115.95   11.86
  12   0   5  115.95   12.03
  13   0   5    1.25    6.21
  13   0   5    5.46    5.77
 -13   0   5    1.46    4.47
 -13   0   5    2.71    4.45
  13   0   5    4.77    6.75
 -13   0   5    2.83    7.11
  13   0   5   -2.65    4.64
  13   0   5    7.28    8.40
  14   0   5   15.72    6.24
 -14   0   5   32.17    7.62
 -14   0   5   30.62    9.37
  14   0   5   20.48    7.67
  14   0   5   12.17   10.80
  14   0   5   26.55    8.86
 -14   0   5   29.76    6.64
  14   0   5   22.17    8.57
 -15   0   5  -14.05   11.84
  15   0   5    5.54    6.24
  15   0   5    0.13    4.85
  15   0   5    6.40    6.72
 -15   0   5    2.69    4.84
 -15   0   5   -2.33    5.39
  15   0   5   -9.34   14.87
  15   0   5   -3.08    6.02
  16   0   5   26.18    6.52
  16   0   5   26.14    8.29
  16   0   5   22.67    8.17
  16   0   5   -2.85   18.40
 -16   0   5   28.37    7.54
 -16   0   5   22.28    5.68
  16   0   5   30.99    8.76
 -17   0   5    1.81    3.87
  17   0   5    4.87    5.61
  17   0   5    7.05    5.72
  17   0   5    7.93    6.57
 -17   0   5   12.60    5.39
  17   0   5    3.64    4.37
  18   0   5   -0.95    5.13
 -18   0   5   -3.53    4.85
  18   0   5   -0.90    4.72
  18   0   5    2.25    5.28
 -18   0   5    2.82    4.36
  18   0   5   -0.86    7.21
  19   0   5    6.78    6.11
 -19   0   5    3.15    3.56
  19   0   5   12.16    5.15
  19   0   5    4.19    6.42
  19   0   5   -4.38    5.44
 -19   0   5   -1.57    4.24
  20   0   5    1.83    6.10
  20   0   5    3.61    5.08
 -20   0   5    0.21    3.48
  20   0   5    5.93    3.93
  20   0   5    8.34    6.41
 -20   0   5    7.20    5.26
 -21   0   5    2.84    4.23
  21   0   5    3.56    5.41
  21   0   5   11.03    6.80
  21   0   5    7.48    6.08
  21   0   5   15.19    5.31
 -22   0   5    5.26    3.35
  22   0   5   14.32    8.25
  22   0   5    7.68    6.51
  22   0   5   14.28    4.92
 -22   0   5   11.20    5.53
  22   0   5    5.15    5.07
  23   0   5    3.01    6.89
 -23   0   5    4.93    3.78
  23   0   5    6.54    5.19
  23   0   5    4.20    6.16
 -23   0   5    4.73    4.49
  24   0   5    3.91    6.53
  24   0   5    6.45    5.41
 -24   0   5   12.63    4.50
 -24   0   5    4.03    4.38
  24   0   5    7.75    6.23
 -25   0   5   33.16    7.30
  25   0   5   27.30    7.62
  25   0   5   33.57    8.42
  25   0   5   30.85    7.12
 -25   0   5   29.53    5.21
  26   0   5   19.12    7.66
  26   0   5   24.66    7.46
 -26   0   5   10.50    4.12
 -26   0   5   15.52    5.15
  26   0   5   10.24    5.21
 -27   0   5   92.24    8.24
  27   0   5   91.59   10.95
  27   0   5   87.93    9.95
 -27   0   5  102.30    9.63
  28   0   5   36.87    6.84
  28   0   5   34.07    7.37
 -28   0   5   28.53    4.93
 -28   0   5   31.58    6.00
  29   0   5   13.46    4.88
  29   0   5    8.60    4.69
 -29   0   5    6.34    3.14
 -29   0   5    2.69    3.14
 -30   0   5   26.68    5.10
 -30   0   5   22.60    4.20
  30   0   5   21.45    5.50
  30   0   5   23.25    5.25
  31   0   5   24.68    5.53
 -31   0   5   17.41    4.06
 -31   0   5   17.35    3.70
 -32   0   5   10.45    3.26
  32   0   5    7.65    3.68
  33   0   5    1.86    2.80
   0   0   6  120.72   18.76
  -1   0   6   42.10   15.62
   1   0   6   43.97   15.71
   2   0   6   79.21   17.57
  -2   0   6   98.44   17.70
  -3   0   6   52.37   17.16
   3   0   6   49.08   17.25
  -4   0   6  112.65   18.96
   4   0   6  108.68   20.95
   5   0   6   29.69   17.67
  -5   0   6    3.74   15.66
   6   0   6    3.77   20.24
   6   0   6    1.51    4.39
  -6   0   6    1.51   17.72
   7   0   6    9.65    5.35
   7   0   6   45.96   23.07
  -7   0   6   49.12   21.02
   8   0   6   32.50   23.68
   8   0   6   15.68    5.80
  -9   0   6   26.25   23.42
   9   0   6   52.88   25.71
   9   0   6   20.59    6.15
   9   0   6   23.41    6.65
  10   0   6   -2.20    5.28
 -10   0   6    1.83    3.55
  10   0   6    4.61    4.20
 -11   0   6    9.50    4.50
  11   0   6    4.46    4.68
  11   0   6    1.13    3.81
  12   0   6    4.82    5.16
 -12   0   6    1.38    3.24
  12   0   6    3.63    3.88
  13   0   6    2.56    5.09
  13   0   6   -3.85    4.02
 -13   0   6   -2.06    3.90
 -14   0   6   12.41    4.36
  14   0   6   22.54    5.79
  14   0   6    6.24    4.64
  15   0   6   -1.50    4.58
  15   0   6   -4.30    4.99
 -15   0   6   -1.88    3.58
  16   0   6   -1.75    4.47
 -16   0   6   -7.98    4.36
  16   0   6   -7.84    4.51
  17   0   6    1.28    5.82
  17   0   6    2.16    4.27
 -17   0   6   -6.42    4.03
 -18   0   6    3.63    3.45
  18   0   6    2.42    3.50
 -19   0   6   -0.25    2.85
  19   0   6    0.35    3.57
  20   0   6   11.51    4.30
 -20   0   6   14.10    4.27
  21   0   6    4.03    3.28
 -21   0   6    7.52    3.14
  22   0   6   -1.84    3.13
 -22   0   6   -0.80    2.68
  23   0   6    3.91    3.30
 -23   0   6   -0.36    2.14
  24   0   6    1.57    2.52
 -24   0   6    2.30    2.29
   0   1   0    2.25    7.61
   0   1   0    6.29    8.88
   1   1   0 1019.28   52.10
   1   1   0  979.55   49.40
  -1   1   0 1012.36   52.33
  -1   1   0 1071.97   51.92
  -2   1   0 2661.18   84.94
   2   1   0 2591.92   83.44
  -3   1   0  226.59   26.19
   3   1   0  210.40   22.70
   4   1   0 1770.55   65.92
  -4   1   0 1757.24   73.81
   5   1   0 9912.19  158.14
  -5   1   0 9999.00  180.83
   6   1   0 1502.74   63.34
  -6   1   0 1532.18   72.46
  -7   1   0  208.15   28.79
   7   1   0  214.23   27.14
   7   1   0  213.70   28.54
   8   1   0 1669.78   75.93
  -8   1   0 1615.47   79.32
   8   1   0 1565.80   70.69
  -9   1   0  197.54   30.30
   9   1   0  206.63   28.17
   9   1   0  191.54   26.53
  10   1   0  658.70   52.85
  10   1   0  705.63   52.03
 -10   1   0  751.06   57.60
  11   1   0 2642.98  103.63
 -11   1   0 2605.25  110.53
  11   1   0 2624.06  102.41
 -12   1   0  647.55   57.22
  12   1   0  654.91   54.67
  12   1   0  666.88   54.93
 -13   1   0  504.61   52.49
  13   1   0  547.06   53.09
 -14   1   0   20.16   14.55
  14   1   0   28.85   17.43
  15   1   0 1103.13   81.68
 -15   1   0 1063.22   80.51
  16   1   0 1987.24  115.01
 -16   1   0 1962.68  111.75
 -17   1   0  557.94   62.99
  17   1   0  513.71   62.64
  18   1   0 1755.17  118.83
 -18   1   0 1788.25  113.67
 -19   1   0   -9.15   13.13
  19   1   0   14.65   16.24
  20   1   0   77.85   31.32
 -20   1   0   95.28   30.73
 -21   1   0   79.12   30.90
  21   1   0   82.42   31.22
  22   1   0   30.97   24.35
 -22   1   0   22.20   14.49
  23   1   0  124.87   43.59
 -23   1   0  101.46   31.82
  24   1   0   -4.38   20.50
 -24   1   0   16.60   18.71
  25   1   0   -9.75   26.72
 -25   1   0   -9.68   17.50
  26   1   0   43.08   31.44
 -26   1   0   17.00   20.14
  26   1   0   61.98   34.83
  27   1   0  -24.55   24.58
  27   1   0   -7.66   20.49
 -27   1   0   17.98   29.06
  27  -1   0    0.22    3.93
  28  -1   0   75.20   10.44
 -28   1   0   57.90    7.20
 -28   1   0   32.58   28.58
  28   1   0   84.39   37.16
 -28  -1   0   78.63    9.24
 -29   1   0  317.88   15.82
  29  -1   0  343.01   21.15
 -29  -1   0  374.98   18.48
  29   1   0  282.51   67.27
 -29   1   0  354.31   70.10
 -30   1   0  143.93   11.39
 -30   1   0  140.59   49.82
 -30  -1   0  136.34   12.16
  30   1   0  137.48   42.37
 -30  -1   0  134.42   35.97
 -31  -1   0   -3.25    4.94
  31   1   0  -25.83   36.82
 -31   1   0    0.23    3.38
 -31  -1   0  -47.87   25.81
 -32   1   0   81.28    9.59
 -32   1   0   91.66    9.83
 -32  -1   0  101.22   10.45
 -33   1   0   -0.41    4.01
 -33  -1   0    3.16    4.45
 -33   1   0   -2.08    4.63
 -34   1   0   17.75    5.50
 -34  -1   0   21.14    6.32
 -34   1   0   14.19    4.81
 -35  -1   0   50.35    9.97
 -35  -1   0   74.13    9.51
 -35   1   0   66.73    8.79
 -35   1   0   61.38    7.91
 -36   1   0    5.39    4.87
 -36  -1   0    7.30    4.82
 -36   1   0    4.37    4.18
 -36  -1   0    3.24    5.14
 -37  -1   0    2.09    4.78
 -37   1   0    1.81    3.46
 -37  -1   0    2.87    4.58
 -37   1   0    7.07    4.87
 -38   1   0   45.34    7.35
 -38   1   0   57.86    6.91
 -39   1   0  240.99   14.04
 -39   1   0  259.36   13.04
 -40   1   0   46.81    6.60
 -40  -1   0   29.00    7.41
 -40   1   0   44.35    5.67
 -41  -1   0    5.73    4.50
 -41   1   0    9.86    3.43
 -41   1   0    8.36    3.86
 -42   1   0    2.34    3.12
 -42  -1   0    2.61    3.88
 -42   1   0    8.78    3.31
 -43   1   0    5.19    3.43
 -43  -1   0   -3.52    3.70
 -43   1   0    0.71    2.31
 -44   1   0   13.17    3.64
 -44  -1   0   17.62    4.78
 -45  -1   0    2.20    2.73
 -45   1   0    2.87    2.36
 -46  -1   0    2.48    2.24
 -46   1   0    8.67    2.77
 -45   1   1    2.63    2.20
 -45  -1  -1   -1.94    2.27
 -44  -1  -1    2.72    2.83
 -44   1   1    1.64    2.18
 -44   1   1   -0.22    2.28
 -43  -1  -1   -2.18    3.20
 -43   1   1    2.19    2.54
 -42   1   1    7.57    3.83
 -42  -1  -1    6.13    4.32
 -41  -1  -1    9.82    4.99
 -41   1   1    2.76    3.16
 -41   1   1   10.40    3.95
 -40   1   1   37.79    5.89
 -40  -1  -1   29.40    7.44
 -40   1   1   51.43    6.83
 -39   1   1   47.29    6.50
 -39   1   1   41.98    6.40
 -39  -1  -1   28.57    7.71
 -38  -1  -1   97.28    8.95
 -38   1   1  108.74    9.81
 -38   1   1   97.47    9.20
 -37   1   1   35.59    6.46
 -37   1   1   34.67    6.22
 -37  -1  -1   37.83    6.34
 -37  -1  -1   27.66    8.24
 -36   1   1    5.80    4.55
 -36  -1  -1    5.29    3.93
 -36  -1  -1    3.33    4.87
 -36   1   1    9.22    4.33
 -35   1   1   -4.72    4.48
 -35  -1  -1    0.58    3.71
 -35  -1  -1    4.39    5.40
 -35   1   1   -1.51    4.30
 -34  -1  -1   11.25    4.09
 -34   1   1    7.37    4.82
 -34  -1  -1    6.65    5.29
 -34   1   1    8.35    4.48
 -33   1   1    4.87    3.91
 -33  -1  -1    8.56    4.87
 -33   1   1   13.16    4.83
  33  -1   1   19.19    6.81
 -32   1   1   16.51    5.79
 -32  -1  -1    6.53    4.40
 -32   1   1   11.88    5.15
  32  -1   1    8.93    5.49
  31  -1   1   67.07   11.34
 -31   1   1   47.09    7.31
 -31   1   1   57.41    7.97
 -31  -1  -1   42.43    7.04
  30  -1   1  171.29   16.04
 -30  -1  -1   88.82   33.44
 -30   1   1  156.13   12.32
 -30  -1  -1  162.73   12.28
  30   1  -1  149.54   54.80
 -30   1   1  157.65   12.09
  29  -1   1  372.68   22.39
 -29  -1  -1  326.78   16.61
 -29   1   1  341.65   16.78
 -29   1   1  356.30   17.91
  29   1  -1  351.71   78.31
  28  -1   1  179.07   15.12
 -28   1   1  149.95   11.55
 -28   1   1  166.81   12.33
 -28   1   1  198.70   50.18
 -28  -1  -1  164.43   12.10
  28   1  -1  152.42   49.21
 -27  -1  -1  309.98   15.83
 -27   1   1  335.87   16.34
 -27   1   1  288.16   54.18
 -27   1   1  313.61   15.50
  27  -1   1  323.97   19.52
  27   1  -1  362.78   74.21
 -26   1   1   -3.85   19.27
  26   1  -1   -6.03   28.16
  25   1  -1   32.54   24.00
 -25   1   1   26.19   21.67
  24   1  -1   33.52   24.29
 -24   1   1    9.76   12.90
  23   1  -1    6.14   15.33
 -23   1   1   13.96   13.19
  22   1  -1   -4.16   16.54
 -22   1   1   28.06   10.75
 -21   1   1   34.78   18.38
  21   1  -1   42.51   26.37
  20   1  -1  391.22   58.94
 -20   1   1  389.83   55.53
 -19   1   1  171.74   35.90
  19   1  -1  196.22   42.70
  18   1  -1  495.63   61.79
 -18   1   1  443.58   55.06
 -17   1   1  412.34   51.95
  17   1  -1  437.32   55.83
 -16   1   1  757.68   66.90
  16   1  -1  702.73   67.71
 -15   1   1  658.46   60.95
  15   1  -1  586.68   59.93
  14   1  -1  222.22   36.91
 -14   1   1  269.95   38.35
  14   1  -1  192.32   33.69
  13   1  -1   33.75   15.75
 -13   1   1   51.52   17.33
  13   1  -1   41.38   17.69
 -12   1   1  214.70   32.38
  12   1  -1  196.64   30.24
  12   1  -1  216.49   34.05
  11   1  -1   34.93   16.00
  11   1  -1   16.60   10.44
 -11   1   1   22.64   12.90
  10   1  -1  385.18   40.95
  10   1  -1  412.92   40.27
 -10   1   1  422.24   41.37
  -9   1   1  125.89   22.36
   9  -1   1  109.33   20.23
   9   1  -1  126.61   23.13
   9   1  -1  123.09   22.38
   8   1  -1  211.14   28.74
   8  -1   1  196.49   25.49
  -8   1   1  182.31   18.31
  -8   1   1  225.69   28.56
  -7   1   1 1752.33   54.07
   7   1  -1 1780.01   80.75
  -7   1   1 1901.33   79.20
  -7   1   1 1846.92   51.75
   7  -1   1 1805.10   73.75
   6  -1   1 5947.40  131.96
   6   1  -1 6031.13  143.88
  -6   1   1 5995.28  138.33
  -6   1   1 5947.77   94.78
  -6   1   1 5933.77   97.61
  -5   1   1 3225.72   69.94
   5   1  -1 3080.90  101.84
  -5   1   1 3154.11   98.96
  -5   1   1 3123.08   70.05
   5  -1   1 3207.14   95.86
   4  -1   1 9297.51  162.28
  -4   1   1 9317.80  124.98
  -4   1   1 9283.10  170.56
  -4   1   1 9229.84  118.51
   4   1  -1 9405.54  178.84
   3  -1   1 3743.42  102.38
   3   1  -1 3886.99  117.38
  -3   1   1 3933.26  108.74
  -3   1   1 4003.84   85.14
  -3   1   1 3806.73   78.28
   3   1  -1 3661.16   95.84
  -2   1   1  257.06   23.41
   2   1  -1  240.57   29.86
  -2   1   1  291.94   21.26
   2   1  -1  221.01   24.72
   2  -1   1  231.38   27.65
  -2   1   1  277.61   30.90
  -1   1   1  379.53   28.43
   1   1  -1  381.09   37.09
   1  -1   1  412.79   34.99
  -1   1   1  413.64   35.20
   1   1  -1  371.49   31.90
   0   1   1  465.05   33.51
   0   1   1  563.25   39.81
   0  -1   1  551.24   41.14
   0   1  -1  478.80   36.33
   0   1  -1  525.58   44.21
   1   1   1  460.22   35.16
   1   1   1  408.88   30.28
   1   1   1  434.61   21.54
  -1   1  -1  379.76   34.34
  -1   1  -1  402.99   40.86
   2   1   1  258.20   16.62
   2   1   1  278.54   27.73
   2   1   1  277.93   27.78
   2   1   1  248.53   20.80
  -2   1  -1  234.48   29.20
   3   1   1 3876.40   82.89
  -3   1  -1 3875.55  114.70
   3   1   1 3878.75   98.19
   3   1   1 3837.42   64.39
   3   1   1 3788.08  101.40
   4   1   1 9194.58  108.38
   4   1   1 9247.89  134.95
  -4   1  -1 9141.47  181.10
   4   1   1 8980.29  146.45
   4   1   1 9334.03  167.87
   5   1   1 3077.50   68.74
   5   1   1 3071.91   82.69
   5   1   1 3086.94  102.57
  -5   1  -1 3242.70  111.08
   6   1   1 6046.63  150.00
   6   1   1 5907.81  104.40
  -6   1  -1 5987.97  155.22
   6   1   1 6090.09  116.37
   6   1   1 5958.00  122.05
   7   1   1 1792.73   62.48
  -7   1  -1 1816.42   87.95
   7   1   1 1775.52   62.97
   7   1   1 1842.12   86.35
   8   1   1  197.84   30.29
  -8   1  -1  191.16   30.96
   8   1   1  193.85   21.70
   8   1   1  213.78   23.86
   9   1   1  109.55   18.96
  -9   1  -1  124.63   25.03
   9   1   1  135.00   27.89
   9   1   1  123.14   17.98
  10   1   1  426.35   49.92
 -10   1  -1  394.14   46.87
  10   1   1  341.25   34.50
  11   1   1   11.15    9.45
 -11   1  -1   19.42   12.91
  11   1   1   32.39   16.88
  12   1   1  193.59   30.03
  12   1   1  193.69   41.04
 -12   1  -1  196.21   37.28
  13   1   1   46.41   16.98
 -13   1  -1   52.30   21.34
  13   1   1   52.18   22.06
 -14   1  -1  222.23   41.83
  14   1   1  236.05   37.47
  14   1   1  258.53   45.45
  15   1   1  647.85   69.98
 -15   1  -1  617.10   68.48
  15   1   1  585.76   58.83
  16   1   1  755.57   68.97
 -16   1  -1  782.17   80.99
  16   1   1  793.50   81.00
  17   1   1  479.34   65.07
 -17   1  -1  494.99   66.93
  17   1   1  385.11   51.51
  18   1   1  490.03   62.39
 -18   1  -1  581.56   74.21
  18   1   1  527.60   68.88
 -19   1  -1  212.33   49.45
  19   1   1  176.79   41.49
  19   1   1  217.00   45.82
 -20   1  -1  503.26   75.55
  20   1   1  413.19   60.67
  20   1   1  440.11   65.60
  21   1   1   52.28   27.46
 -21   1  -1   61.87   32.99
 -22   1  -1    5.69   14.32
  22   1   1   26.59   21.68
 -23   1  -1   38.39   25.99
  23   1   1   41.74   21.95
  24   1   1   29.53   26.19
 -24   1  -1   26.74   24.39
  25   1   1   19.94   22.58
 -25   1  -1   44.76   26.63
 -26   1  -1   25.36   21.36
  26   1   1   35.88   33.13
 -27   1  -1  349.46   75.79
 -27  -1   1  324.54   17.70
  27   1   1  340.63   64.85
 -27  -1   1  335.07   17.50
 -27  -1   1  191.30   38.18
 -28  -1   1  189.26   13.98
 -28   1  -1  154.99   11.19
 -28  -1   1  176.80   13.47
  28   1   1  164.72   51.07
 -28   1  -1  216.17   62.37
 -29   1  -1  328.83   79.23
 -29  -1   1  377.29   19.14
 -29  -1   1  397.13   20.03
  29   1   1  417.25   77.77
 -29   1  -1  321.07   15.66
 -30   1  -1  103.45   44.31
 -30  -1   1  171.61   13.29
 -30  -1   1  181.82   13.95
 -30   1  -1  159.97   10.96
  30   1   1  107.65   49.24
 -31  -1   1   60.05    8.38
 -31  -1   1   56.43    8.54
 -31   1  -1   63.02    7.66
 -32  -1   1    9.08    5.31
 -32  -1   1    8.29    4.43
 -32   1  -1    2.43    3.28
 -33   1  -1    4.11    3.43
 -33  -1   1    9.33    5.67
 -33  -1   1    7.58    4.28
 -34  -1   1    2.46    4.43
 -34  -1   1   10.57    4.24
 -34  -1   1   12.60    6.09
 -35  -1   1   -4.20    4.51
 -35  -1   1    0.09    4.10
 -35  -1   1   -4.35    5.04
 -36  -1   1    4.01    3.74
 -36  -1   1    4.93    5.17
 -36   1  -1    9.75    5.35
 -36  -1   1    1.06    4.40
 -37  -1   1   35.91    7.19
 -37  -1   1   18.22    7.13
 -37  -1   1   36.88    5.75
 -37   1  -1   36.01    7.11
 -38   1  -1   91.40    9.76
 -38  -1   1  103.87    9.03
 -39   1  -1   35.06    6.14
 -39  -1   1   27.75    7.73
 -39  -1   1   45.34    6.05
 -40  -1   1   49.83    6.33
 -40  -1   1   32.27    7.38
 -40   1  -1   37.76    6.40
 -41  -1   1    7.12    4.77
 -41   1  -1    5.07    3.61
 -42  -1   1    2.84    3.56
 -42   1  -1   12.09    3.82
 -43   1  -1    6.24    3.30
 -43  -1   1    2.84    3.27
 -44  -1   1    2.41    2.92
 -44   1  -1   -1.02    2.32
 -44   1  -1    2.62    2.54
 -45  -1   1    0.61    2.15
 -45   1  -1   -0.59    1.81
 -45   1  -1   -1.59    2.02
 -44   1   2    3.74    2.03
 -43   1   2    5.23    2.71
 -42   1   2   -3.57    2.01
 -42   1   2    2.50    2.78
 -42  -1  -2    2.07    5.53
 -41  -1  -2    5.93    3.67
 -41   1   2    5.30    3.26
 -41   1   2    2.01    2.51
 -40  -1  -2   14.03    4.70
 -40   1   2    8.55    4.22
 -39  -1  -2   -2.23    3.26
 -39   1   2    5.45    3.67
 -38  -1  -2    2.13    3.63
 -38   1   2    8.74    4.30
 -37  -1  -2   15.47    6.05
 -37   1   2   20.07    4.58
 -37   1   2   30.52    6.20
 -36   1   2   16.30    5.06
 -36  -1  -2   10.73    5.71
 -36   1   2   10.36    3.93
 -35  -1  -2   10.89    5.64
 -35   1   2   33.16    6.52
 -35   1   2   20.36    4.75
  35  -1   2   30.79    8.79
 -34   1   2   59.99    7.41
  34  -1   2   50.07   10.57
 -34   1   2   48.28    7.40
  33  -1   2   21.48    7.72
 -33   1   2   19.82    5.58
 -33  -1  -2   12.37    6.50
 -33   1   2   17.58    5.05
  32  -1   2   14.02    7.29
 -32   1   2   10.32    4.34
 -32  -1  -2   10.83    6.08
 -32   1   2   15.45    5.19
  31  -1   2  111.81   14.60
 -31   1   2   90.27    9.21
 -31   1   2   87.86    9.39
 -30   1   2   78.84    8.46
 -30  -1  -2   57.95   11.17
  30  -1   2   89.06   13.33
 -30   1   2   84.87    9.35
 -29   1   2   19.55    5.17
 -29   1   2   23.16    5.29
  29  -1   2   12.04    6.10
 -29  -1  -2   15.11    6.06
  28  -1   2  147.07   15.82
 -28   1   2  129.14   10.15
 -28  -1  -2  131.17   14.27
 -28   1   2  137.05   11.63
  27  -1   2    7.28    6.76
 -27   1   2    3.46    3.62
 -27  -1  -2    5.82    6.02
 -27   1   2   -0.17    3.52
  26  -1   2   87.13   12.30
  26   1  -2   67.46   31.95
 -26  -1  -2   60.40   10.24
 -26   1   2   72.18    8.21
  25  -1   2  147.27   14.73
 -25   1   2  132.11   10.34
  25   1  -2  143.80   41.88
  24  -1   2    5.47    5.50
  24   1  -2   -0.96   15.28
 -24   1   2    7.44    4.09
  23   1  -2   51.56   26.33
 -23   1   2   55.90   24.08
 -22   1   2   23.26   15.42
  22   1  -2   32.71   21.88
  21   1  -2   81.38   33.45
 -21   1   2   18.64   11.50
  20   1  -2   43.00   20.55
 -20   1   2   23.86   16.46
 -19   1   2   11.64   11.88
  19   1  -2   24.58   18.09
  18   1  -2   65.38   25.76
 -18   1   2   54.86   19.65
  17   1  -2   98.54   31.06
 -17   1   2   61.03   21.71
 -16   1   2    7.24   13.20
 -16   1   2   19.63   13.47
  16   1  -2   23.99   16.69
  15   1  -2   57.90   20.85
 -15   1   2   51.96   15.79
 -15   1   2   53.47   22.89
 -14   1   2   51.07   20.39
  14   1  -2   46.33   20.31
 -14   1   2   23.76   12.56
  14   1  -2   43.03   14.76
 -13   1   2   28.03   13.98
 -13   1   2   17.62   14.11
  13   1  -2   15.18   13.06
  13   1  -2    1.12   11.42
  12   1  -2  205.65   31.13
 -12   1   2  216.09   36.23
 -12   1   2  207.93   27.79
 -12   1   2  226.00   32.51
  12   1  -2  197.33   32.91
  12  -1   2  180.06   39.38
 -11   1   2  471.24   40.08
  11   1  -2  411.86   46.43
  11  -1   2  464.97   59.57
 -11   1   2  455.75   51.31
 -11   1   2  446.58   42.86
  11   1  -2  387.51   41.04
 -10   1   2  119.53   25.03
 -10   1   2  120.13   19.45
  10  -1   2   92.55   25.37
 -10   1   2  116.38   21.85
  10   1  -2   94.99   22.98
  10   1  -2  125.44   24.10
  -9   1   2  215.72   29.29
  -9   1   2  186.10   32.58
   9   1  -2  166.88   29.03
   9  -1   2  165.02   34.56
  -9   1   2  196.59   24.69
   9   1  -2  179.81   27.75
   8   1  -2  490.26   46.55
   8   1  -2  493.80   45.54
  -8   1   2  544.12   52.38
  -8   1   2  588.23   41.19
   8  -1   2  461.90   53.86
  -8   1   2  554.09   46.37
  -7   1   2  270.92   31.52
   7   1  -2  238.41   33.45
   7  -1   2  233.05   36.90
  -7   1   2  291.53   28.80
  -7   1   2  294.40   38.66
   6   1  -2 1899.37   90.64
  -6   1   2 2027.28   97.42
   6  -1   2 1908.72  102.05
  -6   1   2 1925.84   84.32
  -5   1   2  104.94   21.07
   5   1  -2  114.42   25.60
   5  -1   2  113.81   29.15
  -5   1   2  144.74   30.96
  -5   1   2   86.89   18.24
  -4   1   2 1519.47   81.83
   4  -1   2 1507.76   87.59
  -4   1   2 1417.21   73.19
  -4   1   2 1418.45   67.88
   4   1  -2 1335.77   75.79
  -3   1   2  351.35   43.64
  -3   1   2  353.87   36.79
  -3   1   2  297.57   38.06
   3  -1   2  288.98   39.89
   3   1  -2  263.83   36.25
  -2   1   2   40.90   16.88
  -2   1   2   48.20   14.76
   2   1  -2   44.27   10.22
  -2   1   2   42.51   18.28
   2   1  -2   24.49   13.97
   1   1  -2 1258.12   74.76
  -1   1   2 1400.38   69.78
  -1   1   2 1394.30   78.50
   1   1  -2 1299.65   55.64
   1  -1   2 1450.48   89.49
  -1   1   2 1307.37   75.63
   1   1  -2 1312.65   75.40
   0   1  -2  845.86   64.00
   0   1   2  865.45   64.61
   0  -1   2  843.76   70.78
   0   1   2  866.21   57.14
   0   1   2  772.96   62.15
   0   1  -2  721.50   45.06
  -1  -1   2 1385.57   91.55
  -1   1  -2 1319.49   63.22
   1   1   2 1407.67   83.78
   1   1   2 1499.81   75.83
  -1   1  -2 1275.46   75.97
  -2  -1   2   30.39   19.73
  -2   1  -2   93.37   25.12
   2   1   2   84.83   29.57
   2   1   2  179.70   37.07
   2   1   2  186.12   32.76
  -2   1  -2  113.09   30.80
   3   1   2  245.77   38.48
  -3  -1   2  320.28   49.19
   3   1   2  291.97   39.93
  -3   1  -2  262.45   32.22
   3   1   2  284.08   36.87
  -3   1  -2  248.92   35.12
  -4  -1   2 1515.90   95.31
   4   1   2 1633.75   88.13
   4   1   2 1450.76   90.72
  -4   1  -2 1497.73   78.94
   4   1   2 1470.52   80.59
  -5   1  -2   85.91   23.65
  -5  -1   2  120.64   32.80
   5   1   2  170.41   34.32
   5   1   2  142.79   29.17
   6   1   2 1875.06   93.43
  -6   1  -2 2049.53   99.39
   6   1   2 1992.57   97.00
   7   1   2  243.53   35.95
   7   1   2  261.66   36.78
  -7   1  -2  234.06   34.60
   8   1   2  489.47   50.73
  -8   1  -2  522.02   54.38
   8   1   2  453.75   47.68
   9   1   2  158.60   27.29
  -9   1  -2  172.15   33.94
   9   1   2  198.04   33.05
 -10   1  -2  114.16   31.24
  10   1   2  107.44   25.97
  11   1   2  465.46   51.96
 -11   1  -2  483.93   60.58
 -12   1  -2  219.69   44.01
  12   1   2  188.42   34.74
 -13   1  -2    7.16   13.75
  13   1   2   10.07   11.08
 -14   1  -2   45.02   25.29
  14   1   2   27.65   15.41
 -15   1  -2   55.71   27.64
  15   1   2   55.95   24.07
 -16   1  -2   29.90   16.81
  16   1   2   20.69   17.08
 -17   1  -2   61.06   27.84
  17   1   2   78.18   29.01
 -18   1  -2   59.96   32.06
  18   1   2   46.81   21.37
 -19   1  -2    2.24   16.72
  19   1   2   22.85   17.61
 -20   1  -2   11.04   20.63
  20   1   2   43.37   24.42
 -21   1  -2   53.87   36.31
  21   1   2   55.08   28.96
  22   1   2   28.97   22.01
 -22   1  -2   -1.43   17.30
  23   1   2   34.89   18.62
 -23   1  -2   30.64   26.28
 -24   1  -2    2.95   20.02
 -24  -1   2   10.86    4.39
  24   1   2   16.68   20.40
 -25   1  -2  123.98   45.49
 -25  -1   2  150.38   13.25
 -26  -1   2   72.12   11.00
 -26  -1   2   95.47   11.38
 -26   1  -2   54.24   30.94
 -27  -1   2   -2.96    5.87
 -27  -1   2    4.79    4.78
 -28  -1   2  135.08   14.35
 -28  -1   2  141.72   13.21
 -29  -1   2   11.53    5.55
 -29  -1   2   25.55    7.51
 -30  -1   2   63.54   10.50
 -30  -1   2   90.83   10.88
 -31  -1   2   73.45   11.03
 -31  -1   2  107.88   11.60
 -32  -1   2   17.53    6.34
 -32  -1   2    7.08    4.62
 -33  -1   2   21.30    6.33
 -33  -1   2   16.92    6.30
 -34  -1   2   57.88    8.64
 -34  -1   2   29.51    7.79
 -35  -1   2   26.49    6.21
 -35  -1   2   16.54    5.26
 -35  -1   2   16.48    6.36
 -36  -1   2   18.52    5.58
 -36  -1   2    8.20    4.90
 -36  -1   2   20.41    5.42
 -37   1  -2   11.25    4.40
 -37  -1   2   18.30    4.81
 -37  -1   2   13.93    5.43
 -37  -1   2   22.26    5.79
 -38  -1   2    1.38    3.87
 -38   1  -2    2.93    3.45
 -38  -1   2    6.55    4.45
 -38  -1   2    3.45    4.37
 -39  -1   2    5.82    3.76
 -39  -1   2    7.26    4.14
 -39   1  -2   -0.64    3.36
 -39  -1   2    3.44    3.82
 -40  -1   2   11.41    4.67
 -40   1  -2    9.73    3.59
 -40  -1   2    7.73    4.04
 -40  -1   2    9.22    3.67
 -41  -1   2   -4.43    3.18
 -41  -1   2    3.82    3.20
 -41   1  -2    2.54    2.50
 -41   1  -2    4.12    2.93
 -42  -1   2    1.78    1.95
 -42   1  -2    2.85    2.26
 -43   1  -2    7.14    2.39
  43   1   2   12.14    4.53
  44   1   2    5.46    3.17
 -44  -1   2   -0.38    1.59
 -41   1   3   15.16    3.21
 -41   1   3   15.54    3.46
 -40   1   3    9.10    3.05
  40  -1   3   16.16    4.87
 -39   1   3   -2.10    2.83
 -38   1   3    2.56    2.98
 -37   1   3   21.05    4.36
 -37   1   3   16.52    3.97
 -37   1   3   17.39    4.74
 -36   1   3    2.50    2.76
 -36   1   3    1.29    3.60
  36  -1   3    0.18    3.90
 -36   1   3    2.94    2.97
  35  -1   3   13.19    5.75
 -35   1   3    1.88    3.04
  35  -1   3    1.86    4.27
 -35   1   3    2.57    2.88
 -35   1   3    7.67    4.14
 -34   1   3    6.11    3.24
  34  -1   3    0.82    4.43
 -34   1   3    9.35    4.30
  34  -1   3    2.89    4.71
  33  -1   3    4.74    4.92
  33  -1   3   -6.48    5.75
 -33   1   3    3.27    4.26
 -33   1   3    2.37    3.04
 -32   1   3   19.68    5.91
 -32   1   3   15.68    4.94
  32  -1   3   11.81    6.29
  32  -1   3    3.32    5.19
  31  -1   3   29.24    8.59
 -31   1   3   35.65    6.69
 -31   1   3   36.90    6.70
  31  -1   3   22.25    7.16
  30  -1   3   10.27    5.41
 -30   1   3   10.16    4.34
  30  -1   3   13.23    5.55
 -30   1   3    8.39    4.37
 -29   1   3   29.41    6.45
 -29   1   3   34.69    7.02
  29  -1   3   24.74    7.41
  29  -1   3   40.54    9.64
 -28   1   3    8.65    4.91
  28  -1   3    6.55    6.53
 -28   1   3    7.31    4.55
  28  -1   3    6.00    5.16
 -27   1   3  189.32   14.68
  27  -1   3  187.75   17.12
 -27   1   3  198.58   13.63
 -26   1   3    8.89    4.79
  26  -1   3   -0.82    5.77
 -25   1   3   97.80   11.09
  25  -1   3   73.33   11.36
 -25   1   3   99.69   10.24
 -24   1   3   49.30    7.17
  24  -1   3   38.45    8.61
  23  -1   3   34.13    8.75
 -23  -1  -3   26.20   20.82
 -23   1   3   33.99    6.31
  23   1  -3   44.84   27.45
  22   1  -3   10.08   30.75
  22  -1   3    5.51    5.51
 -22   1   3    3.78    3.70
 -21   1   3   10.10    4.14
  21  -1   3   16.57    7.37
 -21   1   3   15.18    5.07
  20  -1   3  140.81   14.70
  20   1  -3  126.84   37.94
 -20   1   3  133.48    9.88
 -20   1   3  150.93   11.02
  19  -1   3  108.88   13.07
  19   1  -3  112.99   34.30
 -19   1   3  105.78   29.06
  18   1  -3   27.92   19.11
 -18   1   3   48.47   24.62
 -17   1   3   45.98   19.59
  17   1  -3   20.59   14.66
 -16   1   3   71.08   26.48
  16   1  -3   96.52   30.98
  15   1  -3   50.52   24.11
 -15   1   3   47.63   18.55
  14   1  -3   88.80   29.55
 -14   1   3   66.24   24.67
  13   1  -3   36.10   17.94
 -13   1   3   64.47   22.21
 -13   1   3   75.00   24.65
 -12   1   3   66.61   24.31
  12  -1   3   62.84   32.24
  12   1  -3   66.79   24.10
  11  -1   3  281.08   56.63
 -11   1   3  375.04   50.48
  11   1  -3  285.14   44.39
  10  -1   3   85.02   29.68
  10   1  -3   85.56   22.73
 -10   1   3   86.49   22.89
   9  -1   3  124.17   34.57
  -9   1   3  144.60   29.83
   9   1  -3  172.91   32.09
   8   1  -3  111.15   24.83
   8  -1   3  109.86   33.42
  -8   1   3  127.75   29.67
  -7   1   3  537.31   58.38
   7   1  -3  457.40   49.74
   7  -1   3  499.40   69.08
  -6   1   3   30.98   17.20
   6  -1   3   19.43   18.12
   6   1  -3   21.80   15.13
  -5   1   3   42.29   19.60
   5   1  -3   16.74   11.62
   5  -1   3   12.84   15.74
  -5   1   3   27.91   15.48
   4  -1   3  160.82   39.55
  -4   1   3  152.35   33.28
   4   1  -3  145.43   29.23
  -4   1   3  182.44   37.80
  -3   1   3  358.37   50.50
   3   1  -3  317.27   41.31
   3  -1   3  358.49   56.75
  -3   1   3  427.38   55.68
  -2   1   3  187.05   39.97
   2  -1   3  227.34   48.06
   2   1  -3  173.84   31.92
  -2   1   3  278.57   47.46
  -1   1   3  362.80   53.48
  -1   1   3  263.78   45.75
   1  -1   3  271.94   53.25
   1   1  -3  233.67   36.43
   0   1   3   16.82   19.76
   0  -1   3   48.49   28.48
   0   1  -3   23.63   16.89
   0   1   3   81.29   30.97
  -1  -1   3  298.20   56.76
   1   1   3  216.28   38.10
   1   1   3  291.09   46.95
   1   1   3  245.66   43.48
  -1   1  -3  209.62   34.02
  -2   1  -3  190.26   31.67
  -2  -1   3  216.27   50.36
   2   1   3  163.63   39.26
   2   1   3  181.33   34.73
   2   1   3  198.79   41.57
  -2   1  -3  164.41   31.74
   3   1   3  333.80   53.92
  -3  -1   3  424.70   64.93
  -3   1  -3  293.16   38.19
   3   1   3  321.90   45.61
   3   1   3  356.01   51.92
  -3   1  -3  298.95   41.51
  -4  -1   3  159.42   40.05
  -4   1  -3  119.45   25.96
   4   1   3  116.36   36.59
   4   1   3  190.01   39.66
   4   1   3  146.39   33.41
   5   1   3    4.82   13.83
  -5  -1   3   50.96   27.52
   5   1   3   39.77   22.60
  -5   1  -3   26.75   13.60
   5   1   3   54.49   25.61
  -6  -1   3   42.25   29.70
  -6   1  -3   28.08   16.43
   6   1   3   23.43   15.59
   6   1   3   16.34   14.62
   7   1   3  474.12   58.56
  -7  -1   3  611.23   76.86
   7   1   3  524.60   63.97
  -7   1  -3  444.02   52.57
  -8  -1   3  128.15   38.39
   8   1   3   94.13   27.74
  -9  -1   3  173.47   42.93
   9   1   3  104.38   29.72
  10   1   3   71.87   24.72
 -10  -1   3   98.67   32.91
 -11  -1   3  294.03   54.64
  11   1   3  217.62   43.63
  12   1   3   44.69   19.05
 -12  -1   3   49.33   21.73
 -12   1  -3   24.07   19.59
 -13   1  -3   22.53   22.09
 -13  -1   3   53.29   26.25
  13   1   3   56.76   23.51
 -14  -1   3   76.59   27.38
  14   1   3   60.70   25.99
 -14   1  -3   81.31   35.18
  15   1   3   74.08   31.67
 -15  -1   3   42.74   20.46
 -15   1  -3   36.54   22.30
 -16  -1   3   82.88   30.04
  16   1   3  106.79   33.57
 -16   1  -3   72.49   32.03
 -17   1  -3   35.57   28.27
 -17  -1   3   31.35   24.29
  17   1   3    5.46   15.83
  18   1   3   31.69    9.54
 -18  -1   3   30.17   17.44
  18   1   3   23.76   21.17
 -18   1  -3   66.51   35.50
 -19  -1   3  132.18   12.38
  19   1   3  130.90   15.94
 -19  -1   3  153.98   13.75
 -19  -1   3  130.65   12.46
 -19  -1   3  102.13   33.53
  19   1   3  112.73   37.72
 -19   1  -3   91.02   33.92
  20   1   3  135.26   40.09
 -20  -1   3  156.34   13.97
 -20  -1   3  104.93   34.27
 -20  -1   3  139.62   12.45
  20   1   3  159.47   17.99
 -20   1  -3  216.12   65.05
 -21  -1   3   16.68    6.12
  21   1   3    2.44   22.67
 -21  -1   3    2.39   15.59
 -21   1  -3  -17.46   43.20
 -21  -1   3   12.98    6.37
  21   1   3   13.74    7.26
  22   1   3   28.51   21.42
 -22  -1   3    5.63    4.90
 -22  -1   3    7.17   17.49
  22   1   3   18.17    8.47
 -22   1  -3   42.97   37.47
 -22  -1   3    5.85    4.94
  23   1   3   10.34    5.21
 -23  -1   3   -8.68   26.73
 -23   1  -3  -36.34   52.87
  23   1   3   77.87   13.67
 -23  -1   3   27.82    8.08
 -23  -1   3   25.04    7.07
 -24  -1   3   47.54    8.32
 -24  -1   3   55.55   31.06
  24   1   3   58.17   11.73
 -24  -1   3   47.32    8.69
  24   1   3   44.33   10.79
 -25  -1   3   95.82   10.84
 -25  -1   3   70.54   10.66
  25   1   3   80.62   11.92
  26   1   3   11.13    7.01
  26   1   3   -1.48    6.16
 -26  -1   3    7.38    5.46
 -26  -1   3    4.21    4.68
 -27  -1   3  203.50   15.89
 -27  -1   3  205.14   15.80
  27   1   3  158.10   17.24
  27   1   3  202.41   17.40
  28   1   3   14.58    6.97
 -28  -1   3    9.43    5.24
 -28  -1   3   11.31    5.58
  28   1   3   12.37    6.47
  29   1   3   32.42    7.86
 -29  -1   3   25.95    7.32
  29   1   3   23.45    7.72
 -29  -1   3   25.54    6.08
  30   1   3    7.05    5.56
 -30  -1   3    2.64    4.24
 -30  -1   3   11.34    6.34
  30   1   3    6.34    6.29
  31   1   3   38.64    8.25
 -31  -1   3   29.68    6.34
 -31  -1   3   44.83    8.43
  31   1   3   27.40    7.41
  32   1   3   14.55    6.00
  32   1   3   15.71    6.34
 -32  -1   3   16.18    4.90
 -32  -1   3   11.58    5.71
  33   1   3    3.49    3.93
 -33  -1   3    1.07    4.82
  33   1   3    1.96    4.68
 -33  -1   3    5.86    4.78
  34   1   3   10.67    5.12
 -34  -1   3    1.07    4.01
 -34  -1   3    7.70    4.36
 -35  -1   3   11.87    5.03
 -35  -1   3    0.90    3.86
  35   1   3   14.14    6.83
 -36  -1   3    7.35    3.99
 -36   1  -3    4.66    3.31
  36   1   3   -5.13    5.32
 -36  -1   3    1.85    3.68
 -37  -1   3   26.43    5.78
  37   1   3   35.67    8.61
 -37   1  -3   22.28    4.05
 -37  -1   3   19.44    4.96
 -38  -1   3   10.02    4.27
 -38   1  -3   -1.54    2.65
  38   1   3    0.88    4.12
 -38  -1   3    0.29    2.49
 -39   1  -3    2.28    2.40
 -39  -1   3   -4.21    3.83
  39   1   3   -1.68    3.85
 -39  -1   3   -1.01    2.25
  40   1   3    7.30    4.20
 -40  -1   3    9.60    3.80
 -40  -1   3    8.13    2.89
 -40   1  -3    8.46    2.41
 -41  -1   3    9.26    2.51
 -41  -1   3   20.29    4.12
  41   1   3   14.00    3.95
  37  -1   4    4.55    3.48
 -36   1   4    1.37    2.15
 -36   1   4    5.44    2.75
  36  -1   4    6.10    4.05
 -35   1   4    2.59    2.64
 -35   1   4    0.29    2.29
  35  -1   4    2.59    4.42
 -34   1   4    5.27    3.01
 -34   1   4    4.49    3.14
  34  -1   4   -2.34    4.72
 -33   1   4    0.94    3.17
 -33   1   4    5.38    2.90
  33  -1   4    7.35    4.65
  32  -1   4    8.19    3.85
 -32   1   4    7.81    3.72
 -32   1   4    9.25    3.85
  32  -1   4   -3.89    5.42
 -32   1   4    5.52    3.85
 -31   1   4    5.81    3.34
 -31   1   4    9.52    4.08
  31  -1   4    3.32    3.69
  31  -1   4    8.63    6.62
  31  -1   4    3.61    3.89
 -31   1   4    3.39    3.35
  30  -1   4   26.23    7.38
  30  -1   4   12.46    5.18
 -30   1   4   18.93    5.63
 -30   1   4   17.41    4.44
  30  -1   4   16.25    5.69
 -29   1   4    6.64    4.01
  29  -1   4    3.18    4.03
  29  -1   4    0.60    4.06
 -29   1   4    1.14    3.49
  29  -1   4    5.92    5.60
  28  -1   4    6.20    4.50
 -28   1   4   13.93    5.04
  28  -1   4   10.25    5.22
 -28   1   4   10.55    3.93
  28  -1   4   13.47    6.59
  27  -1   4   13.07    6.58
 -27   1   4   27.76    6.40
  27  -1   4   13.09    4.86
  27  -1   4   17.89    5.92
 -27   1   4   26.16    5.28
 -26   1   4   41.98    7.41
  26  -1   4   38.23    7.95
  26  -1   4   27.05    6.49
  26  -1   4   39.94    8.91
 -26   1   4   35.04    5.57
 -25   1   4   32.58    6.58
  25  -1   4   27.90    8.97
 -25   1   4   28.66    5.28
  25  -1   4   15.46    5.78
  25  -1   4   22.96    6.70
  24  -1   4   37.61    7.71
  24  -1   4   56.37   10.76
 -24   1   4   67.61    7.14
 -24   1   4   57.92    7.11
  24  -1   4   49.76    8.90
 -24   1   4   57.95    8.55
 -23   1   4  138.98   12.51
  23  -1   4  107.18   11.33
 -23   1   4  148.85   10.73
 -23   1   4  130.15   10.34
  23  -1   4  127.56   14.08
 -22   1   4  142.68   12.65
  22  -1   4  107.34   11.96
  22  -1   4  110.36   13.09
 -22   1   4  140.44   10.81
  21  -1   4   10.96    4.98
 -21   1   4   15.32    5.58
  21  -1   4    7.77    4.91
 -21   1   4   14.55    4.60
  20  -1   4   19.95    6.64
  20  -1   4   17.31    6.67
 -20   1   4   20.27    5.79
 -20   1   4   26.07    5.35
 -19   1   4   35.18    7.29
  19  -1   4   22.99    7.07
  19  -1   4   33.25    7.22
 -19   1   4   44.46    6.90
 -18   1   4    9.94    5.44
  18  -1   4    1.30    4.54
  18  -1   4    3.54    5.84
 -18   1   4    7.25    4.34
 -17   1   4    4.74    3.97
  17  -1   4    5.58    5.36
  17  -1   4    3.91    4.84
 -17   1   4   13.08    4.91
 -16   1   4   60.89    8.71
  16  -1   4   52.64    9.12
  16  -1   4   57.53   10.00
 -16   1   4   61.98    8.11
 -15   1   4   74.71    9.43
 -15   1   4   37.07   26.41
  15  -1   4   66.63   10.15
 -15   1   4   72.38    8.51
  15  -1   4   72.22   11.08
 -14   1   4  129.47   11.95
  14  -1   4  100.16   12.42
 -14   1   4  129.23   10.80
  14  -1   4  120.23   13.48
 -14   1   4   89.60   32.88
 -13   1   4   12.20    4.20
  13  -1   4   12.37    5.42
  13  -1   4   12.40    6.40
 -13   1   4   16.38    3.83
 -13   1   4   15.45    4.73
  12  -1   4  149.40   14.81
 -12   1   4  157.97   13.26
  12  -1   4  155.76   14.68
 -12   1   4  163.83   12.22
 -12   1   4  153.89   10.95
 -12   1   4  163.36   35.63
  12  -1   4  107.83   20.89
  11  -1   4  190.91   60.65
  11  -1   4  178.67   19.63
  11  -1   4  203.88   17.13
 -11   1   4  210.24   15.02
 -11   1   4  213.35   12.64
 -11   1   4  213.08   14.13
  11  -1   4  205.42   17.31
 -11   1   4  242.36   48.81
 -10   1   4  113.24   10.87
 -10   1   4   98.04    8.43
  10  -1   4   74.04   14.77
 -10   1   4  110.19   10.24
  10  -1   4   94.15   11.68
  10  -1   4  109.95   12.13
  10  -1   4   86.46   41.42
 -10   1   4  126.64   32.46
   9  -1   4   80.06   13.40
   9  -1   4   93.57   11.65
  -9   1   4  101.85   10.54
  -9   1   4  117.08   11.26
  -9   1   4   92.12    8.48
   9  -1   4   81.71   36.52
   9  -1   4   92.89   11.66
  -9   1   4   70.81   23.81
  -8   1   4  296.03   17.00
  -8   1   4  308.96   55.83
   8  -1   4  245.72   19.80
   8  -1   4  287.12   20.03
  -8   1   4  311.20   15.32
   8  -1   4  300.89   70.89
   8  -1   4  263.44   18.01
  -8   1   4  294.73   16.43
  -8   1   4  283.54   51.71
  -7   1   4   42.49   25.52
   7  -1   4   23.00   21.08
  -7   1   4   46.37    7.62
   7  -1   4   35.75    6.87
  -7   1   4   42.62    8.15
   7  -1   4   39.32   10.73
   7  -1   4   24.45    6.58
  -7   1   4   56.95   26.35
  -7   1   4   64.33   10.45
  -7   1   4   37.59    7.29
   6  -1   4  136.22   47.49
   6  -1   4  111.01   13.66
  -6   1   4  172.97   12.33
  -6   1   4   74.69   33.03
   6  -1   4  150.27   14.72
   6  -1   4  143.52   10.95
  -6   1   4  137.92   10.13
  -6   1   4  119.06   37.58
  -6   1   4  142.46   11.78
  -6   1   4  146.87   12.23
  -5   1   4   52.79    8.30
  -5   1   4   45.09   24.90
   5  -1   4   49.75   31.61
   5  -1   4   28.36    9.82
  -5   1   4   58.24   26.38
  -5   1   4   54.78    9.41
  -4   1   4  140.51   44.35
  -4   1   4  144.50   11.92
   4  -1   4  161.97   50.07
  -4   1   4  166.41   41.32
   3  -1   4   36.96   27.84
  -3   1   4   20.64   22.95
  -3   1   4   66.71   33.11
   2  -1   4   69.66   33.45
  -2   1   4   71.29   29.56
  -2   1   4    7.12   14.85
   1  -1   4   26.55   25.81
  -1   1   4  -12.81   19.59
  -1   1   4  -10.51   16.21
   0  -1   4  -14.32   25.15
   0   1   4    8.05   22.45
   0   1   4  -19.16   21.55
   1   1   4   15.30   19.44
  -1  -1   4    7.22   19.24
   1   1   4    8.13   16.36
   2   1   4   -0.16   18.27
  -2  -1   4   28.59   26.63
   2   1   4   11.56   18.33
   3   1   4   -0.99   22.21
  -3  -1   4   63.05   31.51
   3   1   4   40.42    7.67
   4   1   4  146.84   11.58
   4   1   4  169.27   15.52
   4   1   4   84.83   35.98
  -4  -1   4  159.80   51.18
   4   1   4  156.04   12.98
   4   1   4  146.55   12.28
   5   1   4   32.06    7.90
   5   1   4   36.55    6.91
   5   1   4   36.08    7.23
  -5  -1   4   69.60   14.91
  -5  -1   4   77.23   37.00
   5   1   4   65.37   12.47
   5   1   4   42.00    9.84
   6   1   4  121.12   10.97
  -6  -1   4  148.24   15.16
  -6  -1   4  185.98   51.77
  -6  -1   4  159.62   16.55
   6   1   4  168.99   16.16
  -6  -1   4  145.02   13.19
   6   1   4  141.79   12.33
   6   1   4  161.20   15.94
   6   1   4  127.58   12.43
   7   1   4   33.41    6.83
   7   1   4   42.60    9.39
  -7  -1   4   45.79   26.02
  -7  -1   4   70.81   15.19
   7   1   4   36.55    7.63
   7   1   4   29.85    8.86
  -7  -1   4   62.68   11.92
  -7  -1   4   46.49   11.16
   7   1   4   37.67    7.76
   7   1   4   35.70    9.14
  -8  -1   4  347.39   68.75
  -8  -1   4  319.79   22.63
   8   1   4  317.98   21.19
   8   1   4  278.08   15.71
   8   1   4  310.87   21.92
  -8  -1   4  302.55   18.85
  -8  -1   4  291.91   19.39
   8   1   4  295.57   20.58
   8   1   4  294.96   17.55
   8   1   4  289.29   18.86
   8   1   4  279.65   17.20
   9   1   4   95.37    9.67
  -9  -1   4   92.97   16.32
  -9  -1   4   88.10   39.36
   9   1   4  112.09   10.94
   9   1   4  113.46   13.71
   9   1   4   91.87   12.48
  -9  -1   4  122.19   12.42
  -9  -1   4   93.31   11.43
   9   1   4  104.28   13.65
   9   1   4  102.10   12.16
  10   1   4   97.09    9.97
 -10  -1   4   93.66   37.89
 -10  -1   4   89.47   16.73
  10   1   4  112.43   13.85
 -10  -1   4  104.19   12.45
  10   1   4  113.01   11.24
  10   1   4   99.48   12.74
  10   1   4  105.33   13.65
 -10  -1   4  104.49   10.70
  10   1   4  115.77   12.61
 -11  -1   4  192.84   20.18
 -11  -1   4  221.99   16.95
  11   1   4  214.31   14.51
 -11  -1   4  269.19   61.43
  11   1   4  213.13   18.18
  11   1   4  206.81   15.50
  11   1   4  236.85   19.62
  11   1   4  229.54   18.66
 -11  -1   4  204.56   15.82
 -11  -1   4  199.30   14.93
  11   1   4  221.02   17.02
  12   1   4  135.40   12.64
 -12  -1   4  165.60   21.21
  12   1   4  136.86   13.07
  12   1   4  154.00   16.06
 -12  -1   4  154.39   14.80
  12   1   4  166.58   16.14
 -12  -1   4  146.63   13.47
 -12  -1   4  162.47   49.38
  12   1   4  131.95   15.02
  12   1   4  153.29   14.67
 -12  -1   4  136.75   12.98
  13   1   4    4.79    5.53
 -13  -1   4    5.55   23.20
  13   1   4   13.52    4.84
 -13  -1   4   30.36   21.38
  13   1   4   11.33    6.94
  13   1   4   13.08    6.98
  13   1   4    7.52    5.17
 -13  -1   4    9.59    5.25
 -13  -1   4   18.91    6.18
 -13  -1   4    9.07    5.88
  13   1   4   10.36    6.66
  14   1   4  133.73   16.04
  14   1   4  130.32   15.48
 -14  -1   4  115.37   43.01
 -14  -1   4  123.68   13.71
  14   1   4  107.49   11.86
 -14  -1   4  124.89   13.04
  14   1   4  105.80   10.69
  14   1   4  115.73   13.73
  14   1   4  104.19   12.26
 -15  -1   4   93.98   35.35
  15   1   4   84.70   12.94
 -15  -1   4  105.41   13.46
  15   1   4   74.81   11.63
  15   1   4   75.56    9.83
 -15  -1   4   77.28   10.53
  15   1   4   67.92   12.19
  15   1   4   71.66   10.31
  16   1   4   59.34    9.94
 -16  -1   4   67.58   28.58
  16   1   4   73.74   12.89
  16   1   4   57.79    9.00
  16   1   4   56.74   10.13
  16   1   4   70.08   12.85
 -16  -1   4   68.93   10.63
 -16  -1   4   70.37   10.52
  17   1   4    9.04    4.91
  17   1   4    6.82    4.88
 -17  -1   4   18.92    7.25
  17   1   4    0.22    4.86
  17   1   4    5.96    7.11
 -17  -1   4   11.91    5.65
  17   1   4    4.63    6.03
  18   1   4    2.46    4.94
 -18  -1   4    5.62    5.43
  18   1   4    0.06    5.11
  18   1   4   -3.75    8.47
  18   1   4    9.90    5.84
 -18  -1   4    2.70    4.59
  18   1   4    3.06    7.56
  19   1   4   32.05    7.96
  19   1   4   34.18   11.15
  19   1   4   32.83    8.58
  19   1   4   36.32    7.19
  19   1   4   35.80   10.11
 -19  -1   4   37.45    7.71
 -19  -1   4   48.83    9.97
  20   1   4   16.36    7.51
  20   1   4   30.31    8.09
  20   1   4   34.31    9.99
 -20  -1   4   32.45    9.09
 -20  -1   4   23.57    6.49
 -20  -1   4   30.67    8.03
  20   1   4   18.19    8.40
  21   1   4   10.02    4.89
 -21  -1   4   11.34    5.36
  21   1   4    6.78    6.05
  21   1   4   10.01    7.38
 -21  -1   4   11.80    5.63
  21   1   4   21.58    9.95
 -21  -1   4   16.76    7.02
 -22  -1   4  150.16   13.95
 -22  -1   4  163.61   15.93
  22   1   4  152.25   18.67
 -22  -1   4  143.12   13.42
  22   1   4  132.33   16.83
  22   1   4  108.32   13.35
 -23  -1   4  143.37   13.52
  23   1   4  167.21   19.70
 -23  -1   4  144.58   14.77
  23   1   4  113.39   14.49
 -23  -1   4  133.11   12.89
  23   1   4  120.01   15.73
  23   1   4  141.79   14.28
  24   1   4   55.47   10.23
 -24  -1   4   55.75    8.52
  24   1   4   51.24   11.08
 -24  -1   4   62.25   10.01
  24   1   4   38.53    9.30
 -24  -1   4   51.30    8.23
  25   1   4   29.35    7.58
 -25  -1   4   36.04    8.22
 -25  -1   4   33.22    8.34
  25   1   4   21.76    7.87
  25   1   4   30.50    9.30
 -25  -1   4   32.71    6.79
  26   1   4   35.23    7.83
 -26  -1   4   38.89    7.94
 -26  -1   4   30.43    7.39
  26   1   4   25.81    8.12
 -26  -1   4   39.92    7.00
  26   1   4   35.32    9.70
  27   1   4   20.34    6.09
 -27  -1   4   23.20    7.02
  27   1   4   26.51    8.76
 -27  -1   4   27.85    7.06
 -27  -1   4   16.50    4.67
  27   1   4   19.62    7.92
  28   1   4    9.70    5.15
  28   1   4   17.12    6.88
  28   1   4   13.54    6.60
 -28  -1   4    7.20    5.18
 -28  -1   4   10.95    4.64
 -28  -1   4   16.91    5.27
  29   1   4    0.68    3.69
  29   1   4    7.60    5.68
 -29  -1   4    3.79    4.23
 -29  -1   4    2.12    3.27
 -29  -1   4   12.56    5.73
  29   1   4    5.23    6.63
  30   1   4   14.00    4.83
 -30  -1   4   21.29    5.69
  30   1   4    9.21    5.88
 -30  -1   4   25.11    6.32
 -30  -1   4   16.99    4.91
  30   1   4   11.49    6.39
  31   1   4    9.76    4.55
 -31  -1   4    8.33    5.01
 -31  -1   4    4.43    4.30
  31   1   4    7.27    5.81
 -31  -1   4    7.24    3.25
  31   1   4    4.61    4.84
  32   1   4   14.28    4.39
 -32  -1   4    5.33    4.13
  32   1   4    5.81    4.38
 -32  -1   4    0.82    3.25
 -32  -1   4    6.84    3.37
  32   1   4    3.90    4.70
 -33  -1   4    2.59    3.53
 -33  -1   4    1.33    3.06
  33   1   4    5.94    4.63
 -33  -1   4    4.68    3.18
  33   1   4   -3.65    4.45
  34   1   4    1.91    3.72
 -34  -1   4    6.88    3.28
 -34  -1   4    4.87    2.90
  34   1   4   -1.07    3.55
 -34  -1   4    5.44    3.47
 -35  -1   4    1.84    2.16
  35   1   4   -5.62    4.20
  35   1   4   -5.03    3.73
 -35  -1   4    3.93    3.32
  36   1   4   -4.32    3.47
 -36  -1   4    4.48    2.96
 -37  -1   4    3.33    2.58
  37   1   4    4.59    3.21
 -32   1   5    2.83    2.10
  32  -1   5    2.38    2.71
 -31   1   5    6.43    2.94
  31  -1   5   -0.58    3.15
 -30   1   5   12.61    3.01
 -30   1   5   16.50    3.70
  30  -1   5   24.66    5.05
 -29   1   5    3.92    2.59
  29  -1   5    7.79    5.38
 -29   1   5    4.76    3.28
  29  -1   5    7.50    4.03
  28  -1   5    0.81    4.90
 -28   1   5   12.81    4.38
  28  -1   5    6.72    4.78
  27  -1   5   18.53    7.20
 -27   1   5    8.50    3.98
  27  -1   5   10.41    4.76
  26  -1   5    6.51    5.53
 -26   1   5    3.11    3.71
  26  -1   5    1.51    4.74
  25  -1   5   12.26    5.87
 -25   1   5   17.74    4.89
  25  -1   5   16.62    6.34
 -24   1   5   18.63    4.15
  24  -1   5   13.05    6.57
 -24   1   5   12.22    4.83
  24  -1   5    7.12    5.34
  23  -1   5   67.90   10.78
 -23   1   5   95.00    7.84
 -23   1   5   78.71    8.85
  23  -1   5   64.97   10.06
  22  -1   5   33.28    8.52
 -22   1   5   34.64    6.53
 -22   1   5   30.49    4.91
  22  -1   5   12.99    5.91
  21  -1   5   -2.09    4.88
  21  -1   5    5.78    7.40
 -21   1   5    5.05    3.92
 -21   1   5    0.98    3.31
 -20   1   5    8.50    4.58
  20  -1   5   11.54    6.80
 -20   1   5   -0.09    3.49
  20  -1   5    5.13    5.36
  19  -1   5   19.54    5.64
  19  -1   5   17.66    7.16
 -19   1   5   26.93    6.09
 -19   1   5   27.58    5.56
  19  -1   5    9.76    5.01
 -18   1   5    3.24    3.72
  18  -1   5    5.70    5.03
  18  -1   5   -5.73    6.46
 -18   1   5    2.13    3.48
  18  -1   5    2.85    4.88
  17  -1   5   15.44    5.31
 -17   1   5   14.46    4.90
 -17   1   5   17.98    5.09
  17  -1   5    4.82    5.16
  16  -1   5   12.58    5.61
  16  -1   5    6.37    5.70
 -16   1   5    4.98    4.54
 -16   1   5   12.05    4.47
 -15   1   5   33.17    6.67
  15  -1   5   19.33    5.33
 -15   1   5   22.04    5.60
 -15   1   5   27.11    6.22
  15  -1   5   24.47    6.92
  14  -1   5    5.26    5.08
 -14   1   5    2.58    3.87
 -14   1   5    2.11    3.90
  14  -1   5    6.60    4.71
 -14   1   5   10.27    4.73
 -13   1   5   -0.21    3.84
  13  -1   5    0.38    5.58
 -13   1   5    8.28    4.74
  13  -1   5   -4.27    5.96
 -13   1   5    6.34    4.28
 -12   1   5   71.24    8.65
  12  -1   5   63.64    9.61
 -12   1   5   62.65    8.63
  12  -1   5   55.56    9.37
 -12   1   5   72.97    8.93
 -11   1   5   80.06    9.44
 -11   1   5   92.10    9.86
  11  -1   5   95.97   11.50
 -11   1   5   90.91   10.03
  11  -1   5   75.61   10.92
  10  -1   5   58.57    9.53
  10  -1   5   50.93    9.33
 -10   1   5   70.79    9.10
 -10   1   5   44.62    7.08
 -10   1   5   74.63    9.26
   9  -1   5    4.54    6.35
  -9   1   5   -0.32    4.14
  -9   1   5    1.69    4.75
   9  -1   5    3.68    4.80
  -9   1   5   12.26    5.54
  -8   1   5    4.65    4.57
   8  -1   5   10.92   31.26
  -8   1   5   -0.16    3.71
  -8   1   5   16.16    8.75
   8  -1   5    5.78    5.23
  -7   1   5   28.11    6.93
   7  -1   5   57.63   31.07
   7  -1   5   26.53    7.23
  -7   1   5   32.50    7.58
  -6   1   5   20.58    6.40
   6  -1   5   17.90   31.13
   6  -1   5   22.81    7.03
  -6   1   5   17.69    6.40
  -5   1   5    7.31    5.08
   5  -1   5   -9.97   27.87
   5  -1   5   11.61    7.85
  -5   1   5    4.93    5.01
  -4   1   5  161.78   12.98
   4  -1   5  179.74   31.77
   4  -1   5  166.12   16.24
  -4   1   5  139.05   13.11
   3  -1   5  111.20   15.10
  -3   1   5  137.19   12.94
  -3   1   5  120.97   12.82
  -3   1   5  118.07   13.23
   3  -1   5  135.35   28.37
   2  -1   5   62.78   26.28
   2  -1   5   44.10   11.13
  -2   1   5   66.53    9.90
  -2   1   5   44.77    9.01
  -2   1   5   33.22    8.41
   1  -1   5   82.24   26.16
  -1   1   5   64.93   11.41
  -1   1   5   73.74    9.95
   1  -1   5   65.59   11.53
  -1   1   5   62.67    9.53
  -1   1   5   69.72   10.31
   0   1   5   48.56    8.28
   0   1   5   29.55    7.50
   0   1   5   18.45    6.73
   0   1   5   35.64    9.30
   1   1   5   73.88    9.38
  -1  -1   5   92.16   27.94
   1   1   5   70.30    9.98
   1   1   5   69.69   11.99
   1   1   5   71.67    9.75
   2   1   5   41.34    7.90
   2   1   5   28.78    8.76
  -2  -1   5   33.96   10.04
   2   1   5   32.66   10.83
   2   1   5   21.99    6.72
   3   1   5  115.62   11.89
   3   1   5  107.55   12.93
   3   1   5   89.56   11.44
  -3  -1   5  103.79   13.15
   3   1   5   99.04   13.75
   4   1   5  170.77   14.66
  -4  -1   5  200.30   32.61
  -4  -1   5  137.07   15.56
   4   1   5  150.08   14.13
   4   1   5  167.90   19.11
   4   1   5  169.81   15.85
   5   1   5   24.16    7.42
   5   1   5   19.01    6.56
   5   1   5   24.16   10.89
  -5  -1   5    7.36    6.88
   5   1   5   23.62    8.52
   5   1   5   16.44    7.54
   6   1   5   26.84    7.25
   6   1   5   10.38    5.92
  -6  -1   5   -0.67   30.45
   6   1   5   19.57    7.22
  -6  -1   5   24.38    7.70
   6   1   5   16.89    6.59
   6   1   5   11.05    6.64
   6   1   5   14.81    6.20
   7   1   5   25.62    7.67
   7   1   5   23.59    7.23
  -7  -1   5   40.35   32.56
   7   1   5   27.77    7.66
  -7  -1   5   18.53    6.70
   7   1   5   32.52    7.83
   7   1   5   31.20    9.48
   7   1   5   23.20    6.79
   8   1   5   -1.65    5.15
   8   1   5    0.02    5.58
  -8  -1   5    0.33    5.68
   8   1   5    7.45    6.31
   8   1   5   -4.84    6.53
   8   1   5    5.24    5.42
   9   1   5    2.72    4.57
  -9  -1   5    4.07    6.04
   9   1   5    6.82    6.30
   9   1   5    2.41    5.73
   9   1   5    4.20    5.99
   9   1   5    5.84    5.00
  10   1   5   66.62   10.26
 -10  -1   5   58.83   10.57
  10   1   5   53.23   10.62
  10   1   5   60.30    9.34
  10   1   5   62.16   12.16
  10   1   5   57.93   11.61
  10   1   5   62.57   10.48
  11   1   5   77.87   13.36
  11   1   5   94.87   14.01
 -11  -1   5   74.63   11.82
  11   1   5   93.15   11.57
  11   1   5   75.52   13.04
  11   1   5   87.03   11.79
  11   1   5  100.43   12.00
  12   1   5   78.19   10.78
  12   1   5   66.88   10.83
  12   1   5   66.76   11.23
 -12  -1   5   76.25   11.87
  12   1   5   57.63   11.51
  12   1   5   63.66   12.20
  13   1   5    1.60    4.61
 -13  -1   5    2.80    5.35
  13   1   5    1.20    5.27
  13   1   5   -0.84    4.96
  13   1   5   -4.36    7.26
  13   1   5    3.90    6.78
  14   1   5    0.87    4.26
  14   1   5    5.49    6.77
 -14  -1   5    6.49    5.74
  14   1   5    6.10    5.50
  14   1   5    1.25    4.86
  14   1   5    8.24    7.47
  15   1   5   31.46    7.68
  15   1   5   26.30    9.23
 -15  -1   5   30.88    7.79
  15   1   5   19.70    6.78
  15   1   5   19.01    8.01
  15   1   5   26.70    7.41
  16   1   5    4.56    5.59
  16   1   5    8.24    5.94
  16   1   5   13.68    7.33
  16   1   5    1.57    4.88
 -16  -1   5    9.13    6.14
  16   1   5    5.04    7.34
  17   1   5   16.18    8.37
  17   1   5   14.74    7.16
 -17  -1   5   13.63    6.34
  17   1   5   18.20    7.89
  17   1   5   15.02    5.47
  18   1   5    3.03    7.10
  18   1   5    3.16    4.95
 -18  -1   5   -3.26    4.93
  18   1   5    0.63    4.41
  19   1   5   26.51    7.88
 -19  -1   5   37.37    8.53
  19   1   5   31.33    9.73
  19   1   5   22.20    5.88
  20   1   5    6.50    5.82
 -20  -1   5    5.04    5.80
  20   1   5   13.32    7.13
  20   1   5    3.95    4.37
 -21  -1   5    1.35    3.77
  21   1   5    2.45    5.25
 -21  -1   5   -0.39    4.71
  21   1   5    1.97    5.92
  21   1   5    4.08    4.46
 -22  -1   5   15.79    5.06
  22   1   5   24.01    6.80
 -22  -1   5   33.20    7.83
  22   1   5   25.88    8.14
  22   1   5   24.89    6.09
 -23  -1   5   61.03    7.96
 -23  -1   5   78.92   10.70
  23   1   5   74.01   11.90
  23   1   5   58.14    9.53
  23   1   5   81.06    9.22
  24   1   5    5.53    4.40
 -24  -1   5    7.90    5.14
  24   1   5    8.29    5.58
 -24  -1   5    8.50    3.97
  24   1   5    8.91    4.48
 -25  -1   5   13.72    4.65
  25   1   5   13.52    5.83
 -25  -1   5   16.32    5.75
  25   1   5    8.41    5.60
  25   1   5    7.90    4.13
  26   1   5   -0.74    4.24
 -26  -1   5    1.09    3.74
  26   1   5    4.61    4.60
 -26  -1   5    5.89    3.59
  26   1   5    1.86    2.93
  27   1   5    9.01    4.40
 -27  -1   5    0.16    3.06
 -27  -1   5    6.11    3.63
  27   1   5    8.92    3.60
 -28  -1   5    3.43    2.95
  28   1   5    8.68    4.33
 -28  -1   5    5.97    3.86
  28   1   5    4.68    4.03
  28   1   5    5.45    3.44
 -29  -1   5    5.52    3.09
  29   1   5    5.55    3.95
 -29  -1   5    2.74    3.00
  29   1   5    7.26    4.07
  30   1   5   19.81    5.01
 -30  -1   5   23.48    4.44
 -30  -1   5   10.80    3.10
  30   1   5   14.61    4.25
 -31  -1   5   -0.35    2.05
  31   1   5    2.94    2.67
  22  -1   6   -1.42    3.67
 -21   1   6   -0.36    1.92
  21  -1   6    0.04    3.57
 -20   1   6    3.88    2.58
  20  -1   6    6.56    3.24
  20  -1   6    1.81    3.78
  19  -1   6    7.97    4.58
 -19   1   6    2.14    2.47
  19  -1   6    0.57    3.09
 -18   1   6    3.39    2.90
  18  -1   6   10.10    3.76
  17  -1   6    5.19    4.63
 -17   1   6    2.81    2.99
  17  -1   6    8.57    3.52
  16  -1   6    5.41    3.96
 -16   1   6    5.06    3.02
  16  -1   6    4.84    3.78
  15  -1   6    3.60    4.23
 -15   1   6   12.27    3.57
 -15   1   6   10.04    3.69
 -14   1   6    0.56   12.11
 -14   1   6    6.34    2.69
  14  -1   6    6.57    4.42
 -14   1   6    6.31    3.60
 -13   1   6   13.31   10.49
  13  -1   6    9.13    4.71
 -13   1   6   18.57    5.06
 -12   1   6   -8.71    8.29
  12  -1   6   -4.01    4.53
 -12   1   6    8.63    3.99
 -11   1   6   17.78    7.12
  11  -1   6    6.19    4.38
 -11   1   6   12.19    4.56
 -10   1   6   18.06    6.37
  10  -1   6    7.25    4.79
 -10   1   6   15.56    4.84
  -9   1   6    1.00    4.86
   9  -1   6    6.92    4.87
  -9   1   6    1.00    4.09
  -8   1   6   14.44    5.33
   8  -1   6    5.32    4.03
  -7   1   6   10.71    5.28
   7  -1   6    2.75    4.61
  -7   1   6    9.72    5.16
  -6   1   6   -4.09    4.79
   6  -1   6    1.22    4.47
  -6   1   6    4.27    4.65
   5  -1   6   19.21    5.47
  -5   1   6   30.65    6.89
  -5   1   6   27.35    6.37
  -4   1   6   29.55    7.36
  -4   1   6   30.47    6.70
  -3   1   6   16.04    5.66
  -3   1   6    8.89    5.41
  -2   1   6   77.13    9.62
   2  -1   6   88.55    9.32
   1  -1   6  122.66   11.00
  -1   1   6   90.84   10.94
   0  -1   6  158.26   11.85
   0   1   6  191.18   14.71
   1   1   6  122.76   12.28
  -1  -1   6  113.64   10.99
   2   1   6  110.69   11.64
  -2  -1   6   65.40    8.44
   3   1   6   32.79    7.25
  -3  -1   6   28.55    6.46
   4   1   6   42.38    8.26
  -4  -1   6   32.31    6.43
   5   1   6   28.34    7.25
  -5  -1   6   32.17    6.08
   6   1   6    5.26    5.36
  -6  -1   6    8.40    4.67
   7   1   6    5.11    5.16
  -7  -1   6    7.26    4.11
  -7  -1   6    9.71    5.15
   8   1   6   26.55    7.33
  -8  -1   6   12.70    5.10
  -8  -1   6   14.98    4.44
   9   1   6   -0.90    5.13
  -9  -1   6   -0.04    3.98
  10   1   6   26.45    7.44
 -10  -1   6   20.56    5.31
 -10  -1   6   13.29    4.99
  10   1   6    7.18    5.23
  11   1   6   10.40    7.80
 -11  -1   6    9.78    4.14
 -11  -1   6    1.28    3.76
  11   1   6   10.29    4.94
  11   1   6   12.96    4.49
  12   1   6   -5.10    8.77
 -12  -1   6    3.78    3.45
 -12  -1   6    1.26    3.92
  12   1   6    3.56    4.71
  12   1   6   -1.08    3.29
  13   1   6   10.17   11.30
  13   1   6    5.46    3.87
 -13  -1   6    9.28    4.57
  13   1   6   14.74    5.56
 -14  -1   6    0.48    3.47
  14   1   6   -0.03   13.52
  14   1   6    9.85    4.20
  14   1   6   -0.02    4.42
 -15  -1   6   29.72    6.51
  15   1   6   17.90    4.83
  15   1   6   18.55    6.09
  16   1   6    5.32    4.71
 -16  -1   6    2.39    3.17
  16   1   6    7.72    3.64
 -17  -1   6    2.04    3.39
  17   1   6    4.08    4.20
 -18  -1   6    0.47    3.15
  18   1   6    5.88    3.83
 -19  -1   6   -0.35    2.80
  19   1   6    6.07    4.24
 -20  -1   6    2.58    2.92
  20   1   6   16.93    5.02
 -21  -1   6   -1.47    2.59
  21   1   6   -2.84    3.59
 -22  -1   6    3.16    2.88
  22   1   6    4.13    3.05
 -23  -1   6   -1.55    2.04
   0   2   0  461.38   48.55
   0   2   0  483.46   53.01
  -1   2   0   19.16   15.75
   1   2   0    4.77   11.11
  -1   2   0    9.62   11.54
  -2   2   0  217.88   37.45
   2   2   0  191.10   34.30
  -2   2   0  195.38   34.29
  -3   2   0  276.98   42.42
   3   2   0  241.51   34.15
  -3   2   0  271.26   40.45
  -4   2   0  394.63   51.52
  -4   2   0  374.96   49.25
   4   2   0  312.13   40.42
   5   2   0   63.74   18.61
  -5   2   0   60.82   22.55
  -6   2   0  146.29   31.51
   6   2   0  166.48   29.39
  -7   2   0  102.61   28.77
   7   2   0   95.23   24.43
   8   2   0 1800.28   95.52
  -8   2   0 1769.38  109.80
  -9   2   0  116.09   29.48
   9   2   0  128.06   26.79
   9   2   0  133.47   29.46
 -10   2   0   12.55   15.33
  10   2   0   -4.10   12.23
  10   2   0   15.38   11.58
 -11   2   0 1229.89   95.35
  11   2   0 1199.21   82.70
  11   2   0 1260.05   90.56
  12   2   0  456.48   52.79
 -12   2   0  483.05   61.05
  12   2   0  504.80   60.11
  13   2   0  223.57   38.50
  13   2   0  248.71   43.32
 -13   2   0  242.29   45.76
  14   2   0  195.27   40.57
 -14   2   0  180.87   41.13
  14   2   0  196.17   38.25
 -15   2   0    8.97   14.53
  15   2   0   17.67   12.88
  15   2   0    3.12   13.26
 -16   2   0  -11.17   18.08
  16   2   0    6.71   16.59
  16   2   0  -10.12   13.58
 -17   2   0   18.53   19.99
  17   2   0   38.45   20.82
 -18   2   0   53.49   25.69
  18   2   0   52.68   20.66
 -19   2   0   -6.26   15.36
  19   2   0   13.78   13.87
 -20   2   0   -6.07   13.19
  20   2   0    6.56   15.05
 -21   2   0  157.82   41.35
  21   2   0  217.18   52.18
 -22   2   0  167.28   46.75
  22   2   0  142.79   42.65
  23   2   0  451.22   77.79
 -23   2   0  535.11   81.42
  24  -2   0   39.00    7.36
 -24   2   0   42.68   33.73
 -24  -2   0   48.19    9.33
 -24   2   0   53.91    8.01
  24   2   0   47.73   27.01
 -25   2   0   26.23   19.87
 -25  -2   0   13.82    5.61
  25  -2   0   14.45    5.71
  25   2   0   -7.64   19.80
 -25   2   0   15.35    4.98
 -26   2   0   93.51   10.15
 -26  -2   0   95.69   13.21
 -26   2   0   50.11   23.07
  26  -2   0   92.63   11.55
  26   2   0   70.12   35.94
 -27   2   0  -20.22   38.49
 -27   2   0    9.20    5.17
 -27  -2   0    7.43    5.75
  27  -2   0    0.73    4.52
  27   2   0  -17.11   31.51
  27   2   0  -32.14   34.86
 -28   2   0   -6.39   30.63
 -28  -2   0    8.70    7.78
  28  -2   0    4.59    5.59
 -28   2   0    5.99    4.76
  28   2   0  -24.19   39.83
 -29  -2   0    9.16    6.47
  29  -2   0    0.24    4.55
 -29   2   0    4.79    4.83
 -30  -2   0    7.37    6.38
  30  -2   0    3.21    5.27
 -30   2   0   -2.28    4.56
 -31  -2   0    9.47    6.50
 -31   2   0   19.25    5.92
 -32  -2   0   -1.63    5.22
 -32   2   0    1.20    4.09
 -33  -2   0    2.69    5.88
 -33   2   0    6.05    4.45
 -33   2   0    4.89    4.72
 -34  -2   0    0.67    5.08
 -34   2   0    1.11    3.80
 -34   2   0    5.65    4.35
 -35  -2   0    4.43    5.83
 -35   2   0   13.54    4.37
 -35   2   0    9.41    4.39
 -36  -2   0    1.01    4.67
 -36   2   0   -3.62    4.25
 -36   2   0    8.54    4.51
 -37  -2   0    0.76    4.65
 -37   2   0    1.49    3.31
 -37   2   0    7.50    4.12
 -38  -2   0    1.29    4.25
 -38   2   0   -0.39    3.21
 -38   2   0   -1.73    3.34
 -39   2   0    4.75    3.42
 -39   2   0    1.55    3.17
 -39  -2   0    0.68    3.86
 -40  -2   0   -2.99    3.97
 -40   2   0   -2.97    2.76
 -40   2   0   -0.48    2.75
 -41  -2   0    5.70    3.81
 -41   2   0   -0.20    2.31
 -41   2   0    1.30    2.44
 -42   2   0   12.28    2.90
 -42   2   0   10.85    3.01
 -42  -2   0    5.40    3.44
 -43  -2   0    1.15    2.47
 -43   2   0    1.23    1.79
 -43   2   0    0.02    1.84
 -44  -2   0   -0.43    1.96
 -43  -2  -1   17.13    4.11
 -43   2   1   32.90    3.77
 -42  -2  -1    3.91    3.41
 -42   2   1   61.24    5.78
 -41  -2  -1    1.22    3.31
 -41   2   1    6.19    3.19
 -40  -2  -1    1.28    3.89
 -40   2   1    0.71    2.97
 -39   2   1    4.14    2.78
 -39  -2  -1   -1.10    4.21
 -39   2   1    0.88    2.30
 -39   2   1    1.24    3.07
 -38  -2  -1    7.05    5.36
 -38   2   1   -0.03    3.12
 -38   2   1    2.23    2.58
 -37   2   1   25.94    4.54
 -37   2   1   36.33    6.22
 -37  -2  -1   30.60    8.40
 -36   2   1    4.07    3.12
 -36   2   1    6.73    4.18
 -35  -2  -1   15.71    7.35
 -35   2   1   16.77    4.04
 -35   2   1   12.06    4.99
  34  -2   1   23.98    8.38
 -34  -2  -1    4.19    6.63
 -34   2   1   22.22    4.79
 -34   2   1   25.09    5.74
 -33   2   1   24.00    5.49
 -33  -2  -1   10.70    6.99
  33  -2   1   24.77    8.78
 -33   2   1   22.26    4.85
  32  -2   1   14.62    7.03
 -32   2   1    4.13    3.44
 -32  -2  -1    2.97    5.89
 -32   2   1   10.97    4.35
 -31  -2  -1   12.46    7.75
 -31   2   1   35.31    9.75
  31  -2   1   26.89    8.26
 -31   2   1   25.84    5.51
 -30   2   1    0.95    3.71
 -30  -2  -1   -2.86    5.83
  30  -2   1    2.19    5.54
 -30   2   1   -0.89    3.40
  29  -2   1   42.47    9.16
 -29  -2  -1   38.56   10.74
 -29   2   1   41.42    6.51
 -29   2   1   42.33    7.33
 -28  -2  -1   20.22    9.34
  28  -2   1   25.94    7.57
 -28   2   1   19.04    5.80
 -28   2   1   25.25    5.41
 -27  -2  -1   13.69    6.97
  27  -2   1   17.90    7.14
  27   2  -1   24.31   28.48
 -27   2   1   17.75    5.12
 -26  -2  -1   89.47   13.93
  26  -2   1   77.33   10.91
 -26   2   1   65.99   32.26
 -26   2   1   72.65    8.49
  26   2  -1   80.07   30.65
 -25   2   1  215.46   54.05
  25  -2   1  252.07   18.09
  25   2  -1  229.52   65.19
 -25   2   1  232.79   14.23
 -25  -2  -1  229.39   20.01
 -24  -2  -1  171.44   16.44
 -24   2   1  175.63   12.96
 -24   2   1  171.13   43.19
  24  -2   1  181.90   14.90
  24   2  -1  206.70   52.29
 -23   2   1  163.34   12.35
 -23  -2  -1  179.64   16.75
  23  -2   1  160.86   13.60
  23   2  -1  159.21   46.10
 -23   2   1  115.60   35.90
 -22   2   1    5.08   18.69
  22   2  -1   16.93   22.34
 -21   2   1  -10.48   15.86
  21   2  -1  -29.91   25.77
  20   2  -1   20.07   18.79
 -20   2   1    7.94   15.85
  19   2  -1  116.53   39.19
 -19   2   1   71.31   27.22
 -18   2   1   22.62   15.69
  18   2  -1    7.80   13.11
  18   2  -1   39.57   21.01
  17   2  -1  217.22   46.12
 -17   2   1  184.31   40.37
  17   2  -1  266.73   49.72
  16   2  -1  125.08   34.58
 -16   2   1  156.45   37.84
  16   2  -1  146.17   36.46
  15   2  -1  243.49   43.37
  15   2  -1  247.61   47.24
 -15   2   1  215.43   42.54
  14   2  -1    3.59   11.73
 -14   2   1    6.97   12.76
  14   2  -1    6.98   11.86
  13   2  -1  355.07   51.67
  13   2  -1  410.61   56.11
 -13   2   1  390.73   54.08
  12   2  -1  107.10   27.36
 -12   2   1   97.84   25.81
  12   2  -1  108.07   28.95
  11   2  -1 1769.88  109.55
 -11   2   1 1716.04  108.70
  11   2  -1 1790.67  114.66
  10   2  -1  927.91   79.28
 -10   2   1  936.15   78.30
   9   2  -1  418.77   53.41
  -9   2   1  426.44   53.29
   8   2  -1  267.32   42.95
  -8   2   1  274.47   42.26
  -7   2   1  280.94   42.50
  -7   2   1  248.12   26.33
  -7   2   1  284.96   35.69
   7   2  -1  291.44   42.73
   6  -2   1  347.35   30.97
  -6   2   1  312.29   46.02
  -6   2   1  365.52   40.38
   6   2  -1  288.94   44.06
   5  -2   1  783.90   49.04
  -5   2   1  785.05   70.63
   5   2  -1  824.28   73.22
  -5   2   1  803.89   58.97
  -4   2   1   -6.41   13.83
   4  -2   1    3.99    9.47
   4   2  -1    2.60   12.75
  -4   2   1    8.15   13.78
  -3   2   1  306.50   35.86
  -3   2   1  301.56   45.04
   3   2  -1  330.73   45.36
   3   2  -1  312.69   47.05
   3  -2   1  320.51   33.53
   2  -2   1  189.48   27.88
   2   2  -1  197.45   35.21
  -2   2   1  194.45   37.59
   1   2  -1  200.55   39.09
   1  -2   1  185.26   28.24
  -1   2   1  190.03   22.82
   1   2  -1  189.98   36.57
  -1   2   1  220.78   40.76
   0   2   1  490.70   38.25
   0   2  -1  565.74   62.96
   0  -2   1  592.55   50.66
   0   2  -1  573.89   59.45
  -1   2  -1  229.74   44.53
   1   2   1  176.59   24.38
  -1   2  -1  196.19   38.27
   1   2   1  209.83   28.27
   2   2   1  165.48   28.94
   2   2   1  182.11   26.76
  -2   2  -1  195.06   37.47
   2   2   1  186.56   25.80
  -2   2  -1  245.50   44.52
   3   2   1  295.62   36.02
  -3   2  -1  306.04   45.76
   3   2   1  262.55   33.36
  -3   2  -1  289.70   47.04
   3   2   1  270.59   31.59
  -4   2  -1    6.30   17.07
   4   2   1   -0.21    9.22
   4   2   1    1.65    8.76
   4   2   1   10.68   12.66
  -4   2  -1   11.74   17.23
   5   2   1  727.11   50.49
   5   2   1  738.48   57.30
  -5   2  -1  795.24   75.06
   5   2   1  766.17   52.96
   5   2   1  652.66   55.35
   6   2   1  299.21   32.08
  -6   2  -1  294.30   45.84
   6   2   1  293.84   36.50
   6   2   1  268.01   37.25
   6   2   1  297.30   32.10
   7   2   1  261.68   31.06
   7   2   1  248.29   33.95
  -7   2  -1  266.68   45.52
   7   2   1  203.94   33.27
   8   2   1  262.56   31.16
   8   2   1  246.54   34.56
  -8   2  -1  276.20   45.39
   8   2   1  258.53   39.07
   8   2   1  285.06   30.37
   9   2   1  431.91   41.80
  -9   2  -1  430.76   58.52
   9   2   1  372.30   42.89
   9   2   1  394.67   50.90
   9   2   1  417.59   36.09
 -10   2  -1  971.16   87.50
  10   2   1  881.51   68.08
  10   2   1  942.98   81.14
  10   2   1  921.85   62.10
  11   2   1 1737.11   87.38
 -11   2  -1 1741.40  122.33
  11   2   1 1634.39   96.11
  11   2   1 1693.85  113.17
  12   2   1  147.86   29.13
 -12   2  -1  109.43   32.16
  12   2   1  105.22   30.93
  13   2   1  381.49   45.31
 -13   2  -1  408.74   62.46
  13   2   1  354.61   56.51
  14   2   1   -3.27   14.95
 -14   2  -1   22.32   15.55
  14   2   1   11.29   19.45
 -15   2  -1  249.89   50.77
  15   2   1  214.89   37.82
  15   2   1  266.79   49.77
  16   2   1   97.77   26.74
  16   2   1  129.29   38.21
 -16   2  -1  128.43   41.34
  17   2   1  196.80   38.20
  17   2   1  204.30   46.90
 -17   2  -1  259.19   57.68
  18   2   1   13.25   15.99
  18   2   1    8.59   18.31
 -18   2  -1   53.89   28.10
  19   2   1   51.09   22.92
  19   2   1   85.42   34.04
 -19   2  -1   96.21   38.95
  20   2   1  -38.35   20.97
  20   2   1    8.76   24.89
 -20   2  -1  -34.01   31.52
  21   2   1    9.85   13.18
  21   2   1  -16.61   21.28
 -21   2  -1  -26.68   30.59
  22   2   1   -6.51   27.53
  22   2   1   40.12   30.51
 -22   2  -1   10.36   25.29
 -23  -2   1  182.37   16.19
 -23  -2   1  164.94   16.01
 -23   2  -1  162.26   14.71
  23   2   1  193.38   52.95
 -23   2  -1  204.44   61.39
 -24  -2   1  195.68   16.88
 -24  -2   1  204.04   18.42
 -24  -2   1  164.56   13.53
  24   2   1  171.36   47.24
 -24   2  -1  194.30   56.74
 -24   2  -1  189.54   14.41
 -25  -2   1  282.60   20.99
 -25   2  -1  222.63   17.25
 -25  -2   1  236.82   16.33
 -25  -2   1  275.68   22.06
  25   2   1  210.07   58.50
 -25   2  -1  305.71   73.11
 -26  -2   1   99.98   13.31
 -26  -2   1   90.26   14.05
 -26   2  -1   94.24   10.72
 -26  -2   1   91.18   10.18
  26   2   1   57.50   26.56
 -26   2  -1   98.45   45.67
 -27  -2   1   32.36   10.16
 -27  -2   1   37.30    9.38
 -27  -2   1   28.84    6.74
 -27   2  -1   18.77    6.16
  27   2   1   -6.15   36.20
 -27   2  -1  -17.42   24.94
 -28   2  -1   17.44    5.57
 -28  -2   1   22.58    7.38
 -28  -2   1    9.02    6.47
 -28  -2   1   22.93    6.01
 -29  -2   1   43.34   11.04
 -29  -2   1   45.47    7.56
 -29   2  -1   40.68    7.59
 -29  -2   1   41.03    9.55
 -30  -2   1   -0.51    5.17
 -30  -2   1    4.74    6.24
 -30  -2   1    3.97    5.02
 -30   2  -1    2.67    3.80
 -31  -2   1   32.44    8.15
 -31  -2   1   20.26    8.32
 -31   2  -1   27.46    5.58
 -32   2  -1    2.68    3.37
 -32  -2   1   16.47    7.24
 -32  -2   1   17.30    8.13
 -33  -2   1   29.12    7.61
 -33  -2   1   15.38    7.71
 -33   2  -1   18.89    5.06
 -34  -2   1   23.38    7.20
 -34  -2   1    6.32    6.29
 -34   2  -1   14.66    4.52
 -35  -2   1   17.75    6.49
 -35  -2   1    6.63    6.19
 -35   2  -1   13.71    4.22
 -36  -2   1   -1.35    4.27
 -36   2  -1    9.31    3.70
 -36  -2   1   -1.91    4.92
 -37  -2   1   21.76    7.36
 -37   2  -1   29.28    4.73
 -37   2  -1   25.02    5.65
 -38  -2   1    0.24    3.83
 -38   2  -1    0.97    3.41
 -38   2  -1    2.00    2.53
 -39  -2   1    3.10    4.15
 -39   2  -1   -0.09    3.00
 -39   2  -1   -3.25    2.57
 -40   2  -1   -1.30    2.81
 -40  -2   1    1.00    3.28
 -40   2  -1    2.60    1.95
 -41  -2   1    1.28    3.24
 -41   2  -1    1.97    2.72
 -42  -2   1    3.01    2.97
 -42   2  -1    4.00    2.26
 -42  -2   1    0.71    2.19
 -43  -2   1   14.87    3.76
 -43   2  -1   17.71    2.82
  43   2   1   22.18    4.20
 -43  -2   1    9.18    2.78
 -42   2   2    0.85    1.70
 -41   2   2    4.69    2.19
 -40   2   2    4.47    2.29
 -40   2   2    4.54    2.76
 -40  -2  -2    4.06    5.91
 -39  -2  -2   -2.10    3.06
 -39   2   2    0.97    2.11
 -38  -2  -2    5.23    4.34
 -38   2   2   13.72    3.56
 -38   2   2   14.71    3.97
 -37  -2  -2    3.33    3.99
 -37   2   2    4.76    3.02
 -37   2   2   -2.86    3.37
  36  -2   2    8.97    6.21
 -36   2   2   -0.31    3.02
 -36  -2  -2   11.11    5.45
 -36   2   2    2.45    3.09
 -35  -2  -2   10.97    5.84
  35  -2   2    9.52    5.81
 -35   2   2   19.35    5.25
 -34   2   2    5.42    3.94
 -34  -2  -2    2.16    4.67
  34  -2   2   -1.06    5.62
 -33  -2  -2   50.66   10.54
 -33   2   2   69.15    8.20
  33  -2   2   66.94   11.40
 -32  -2  -2    3.47    5.35
  32  -2   2    3.21    5.91
 -32   2   2    6.89    4.45
 -31  -2  -2   -0.40    4.83
  31  -2   2   10.47    7.13
 -31   2   2   17.28    5.21
 -30  -2  -2   19.76    8.02
  30  -2   2   29.96    9.19
 -30   2   2   27.76    6.09
 -29  -2  -2   -3.84    5.22
  29  -2   2    8.31    7.59
 -29   2   2    1.64    3.57
 -28  -2  -2   41.04   11.20
  28  -2   2   54.30   10.62
 -28   2   2   59.95    8.23
 -27   2   2    5.45    3.92
 -27  -2  -2    3.89    5.36
  27  -2   2    4.84    5.49
 -27   2   2    7.76    4.30
 -26   2   2   10.18    3.81
  26  -2   2   18.26    7.22
 -26   2   2   14.86    5.31
 -26  -2  -2   29.33    9.13
 -25  -2  -2  110.90   14.06
  25  -2   2  110.77   14.41
 -25   2   2  108.98   10.29
 -25   2   2   95.02    9.20
 -24  -2  -2  318.57   22.38
  24  -2   2  344.64   23.20
 -24   2   2  239.14   48.43
  24   2  -2  312.41   68.91
 -24   2   2  355.88   17.52
 -24   2   2  314.32   16.42
  23   2  -2  511.24   86.30
 -23  -2  -2  440.60   25.77
  23  -2   2  485.33   26.80
 -23   2   2  470.27   20.16
 -23   2   2  442.94   19.78
  22   2  -2  160.41   49.10
 -22  -2  -2  191.71   16.85
 -22   2   2  211.65   13.39
  22  -2   2  223.13   18.11
 -22   2   2  161.71   40.18
 -22   2   2  201.68   13.97
  21   2  -2   17.50   18.48
 -21   2   2   18.92   16.81
  21  -2   2   32.70    8.67
 -21   2   2   23.59    4.76
  20   2  -2   48.39   26.27
  20  -2   2   38.76    8.40
 -20   2   2   44.64    6.64
 -20   2   2   22.37   14.62
  19   2  -2   -9.10   23.42
 -19   2   2   -0.17   14.59
  18   2  -2    5.19   14.21
 -18   2   2    4.74   17.56
  17   2  -2   69.40   28.78
  17   2  -2   74.68   28.38
 -17   2   2   57.76   26.93
  16   2  -2   31.43   20.98
  16   2  -2   39.65   19.98
 -16   2   2   17.31   14.15
  15   2  -2   51.67   25.13
  15   2  -2   30.88   15.51
 -15   2   2   35.06   14.99
  14   2  -2    7.30   17.88
  14   2  -2   13.21   11.48
 -14   2   2  -14.19   19.22
 -14   2   2    2.01   16.94
  13   2  -2   26.18   16.76
  13   2  -2   14.11   16.19
 -13   2   2   24.17   17.40
 -13   2   2   12.00   12.09
  12   2  -2  312.96   51.47
  12   2  -2  323.46   51.18
 -12   2   2  318.49   50.46
 -12   2   2  357.02   48.64
  11   2  -2  563.43   65.30
  11   2  -2  562.76   67.25
 -11   2   2  579.18   66.04
 -11   2   2  599.87   61.24
  10   2  -2 1431.98  107.23
  10   2  -2 1504.78  111.44
  10  -2   2 1324.73   94.44
 -10   2   2 1472.73  103.54
 -10   2   2 1542.90   98.41
   9   2  -2  738.21   76.07
   9  -2   2  661.78   64.85
  -9   2   2  745.26   71.27
  -9   2   2  810.60   69.60
   8  -2   2  190.37   36.38
   8   2  -2  208.56   38.43
  -8   2   2  209.87   39.37
  -8   2   2  222.53   36.82
   7   2  -2  303.02   48.91
   7  -2   2  276.80   42.72
  -7   2   2  230.11   32.90
  -7   2   2  317.39   47.39
  -7   2   2  334.37   46.16
   6   2  -2   14.37   15.14
   6  -2   2   27.01   18.47
  -6   2   2   17.12    9.28
  -6   2   2   26.13   18.33
   5  -2   2  201.28   38.22
   5   2  -2  191.35   40.25
  -5   2   2  223.52   31.65
  -5   2   2  225.35   38.73
   4  -2   2  745.28   68.94
  -4   2   2  797.32   59.02
  -4   2   2  779.31   69.56
   4   2  -2  652.21   71.06
  -3   2   2  321.42   39.95
   3  -2   2  389.26   52.71
  -3   2   2  359.23   48.14
   3   2  -2  330.80   53.75
   2  -2   2  517.80   59.15
  -2   2   2  504.56   50.57
  -2   2   2  496.08   54.28
   2   2  -2  422.90   49.75
   2   2  -2  482.53   62.94
   1  -2   2  195.73   38.23
  -1   2   2  303.68   42.62
  -1   2   2  290.68   40.65
   1   2  -2  224.46   37.75
   1   2  -2  251.75   50.14
   0   2  -2  215.25   44.62
   0  -2   2  254.01   46.03
   0   2   2  224.61   35.63
   0   2   2  247.62   39.15
   0   2  -2  227.00   37.71
  -1   2  -2  245.25   46.91
  -1  -2   2  242.78   45.50
   1   2   2  256.34   38.37
   1   2   2  258.41   40.04
  -1   2  -2  201.46   36.33
  -2   2  -2  501.99   62.14
  -2  -2   2  499.85   62.86
   2   2   2  463.89   53.06
  -2   2  -2  528.63   59.79
   2   2   2  481.26   52.02
  -3   2  -2  334.48   52.38
   3   2   2  308.55   43.03
   3   2   2  294.83   40.68
  -3  -2   2  287.66   49.59
  -3   2  -2  301.19   46.46
  -4  -2   2  733.61   73.98
   4   2   2  608.93   59.94
  -4   2  -2  723.31   70.95
  -4   2  -2  701.80   74.57
  -5  -2   2  196.82   39.94
  -5   2  -2  151.07   37.11
   5   2   2  189.94   34.30
  -5   2  -2  187.88   37.78
   5   2   2  222.16   38.01
  -6   2  -2   27.76   18.88
   6   2   2   20.03   12.63
  -6   2  -2   28.85   17.40
   6   2   2   13.52   11.20
   7   2   2  260.38   40.87
  -7   2  -2  280.58   47.13
   7   2   2  309.93   42.16
  -7   2  -2  261.96   47.91
  -8   2  -2  213.94   42.31
   8   2   2  217.16   36.11
  -9   2  -2  769.80   81.95
   9   2   2  801.28   66.74
 -10   2  -2 1368.51  112.43
  10   2   2 1491.62   90.33
 -11   2  -2  598.64   76.85
  11   2   2  562.22   55.38
 -12   2  -2  341.52   60.23
  12   2   2  218.15   45.00
 -13   2  -2   -8.79   19.37
  13   2   2    6.47   13.62
 -14   2  -2   23.43   21.86
  14   2   2    3.64   12.99
 -15   2  -2   47.27   26.74
  15   2   2   46.70   24.46
  15   2   2   22.63   19.36
 -16   2  -2   25.25   24.00
  16   2   2   40.20   20.41
  16   2   2   30.10   21.50
 -17   2  -2   47.41   22.74
  17   2   2   51.42   27.49
  17   2   2   28.32   21.02
 -18   2  -2  -11.45   22.26
  18   2   2   27.30   28.05
  18   2   2   -3.82   22.33
  19   2   2   13.02   14.24
  19   2   2   -5.20   18.46
 -19   2  -2   -9.96   28.84
 -20  -2   2   39.50    8.36
  20   2   2   47.17   22.17
 -20  -2   2   44.16    8.38
 -20   2  -2   21.87   21.68
 -21  -2   2   27.79    8.69
  21   2   2    4.81   17.25
 -21  -2   2   19.66    5.89
 -21   2  -2   21.80   30.33
 -22  -2   2  220.55   18.71
 -22  -2   2  226.74   18.65
 -22  -2   2  194.87   15.66
  22   2   2  174.76   48.44
 -22   2  -2  224.75   64.23
 -23  -2   2  478.68   27.22
  23   2   2  392.72   70.97
 -23   2  -2  562.33  102.99
 -23  -2   2  471.50   24.31
 -23   2  -2  439.12   21.59
 -23  -2   2  481.09   27.16
 -24   2  -2  396.57   95.15
 -24  -2   2  394.56   25.25
 -24  -2   2  350.61   23.52
 -24  -2   2  365.80   22.44
 -24   2  -2  319.05   18.04
 -25  -2   2  114.20   14.32
 -25  -2   2  107.10   13.18
 -25  -2   2  118.52   13.47
 -25   2  -2  108.83   10.65
 -26  -2   2    9.20    6.32
 -26  -2   2   13.43    5.96
 -26  -2   2   10.98    5.38
 -26   2  -2   10.08    4.80
 -27  -2   2    8.04    6.29
 -27  -2   2   10.59    6.54
 -27  -2   2   15.19    6.90
 -27   2  -2    9.65    4.59
 -28   2  -2   41.69    6.84
 -28  -2   2   46.90   10.03
 -28  -2   2   69.60   10.29
 -28  -2   2   61.56   10.78
 -29  -2   2   -0.83    5.18
 -29  -2   2    6.38    5.91
 -29   2  -2    4.09    3.64
 -29  -2   2   -1.46    5.11
 -30  -2   2   27.02    8.06
 -30  -2   2   22.13    7.53
 -30  -2   2   38.60    7.86
 -30   2  -2   19.75    4.58
 -31  -2   2   16.21    5.82
 -31  -2   2   12.11    6.25
 -32  -2   2   17.11    7.20
 -32  -2   2    3.04    5.74
 -33  -2   2   71.18   10.49
 -33  -2   2   49.64    9.57
 -34  -2   2    0.86    4.45
 -34  -2   2    2.51    4.28
 -35  -2   2   12.28    5.61
 -35  -2   2   17.15    5.85
 -36  -2   2  -10.44    5.34
 -36  -2   2    6.54    4.98
 -37  -2   2    1.15    3.13
 -37  -2   2    0.39    3.66
  38   2   2   12.70    5.05
 -38  -2   2   16.71    4.77
 -38   2  -2   16.69    4.19
 -38  -2   2   23.36    5.91
  39   2   2    7.42    4.17
 -39  -2   2    9.85    4.11
 -39  -2   2    1.45    3.13
 -39   2  -2    5.53    2.83
  39   2   2    6.39    3.73
 -39  -2   2    7.13    3.32
  40   2   2    0.31    2.55
 -40  -2   2    3.12    3.11
 -40   2  -2   -0.02    2.32
  40   2   2    0.16    3.47
 -40  -2   2    4.81    3.06
 -41   2  -2    1.80    1.95
  41   2   2    2.56    3.06
 -41  -2   2    6.68    2.98
 -42   2  -2    3.40    1.86
 -42  -2   2    0.87    1.60
 -38   2   3   -0.46    1.72
 -38   2   3    0.49    1.91
 -37   2   3    2.89    2.55
 -37   2   3    3.75    2.50
 -37   2   3    6.65    2.51
 -36   2   3   -0.37    2.47
 -36   2   3    7.68    3.00
  35  -2   3   12.35    5.32
 -35   2   3    4.62    3.02
 -35   2   3    8.77    3.29
  34  -2   3   -2.34    3.99
 -34   2   3    0.63    2.98
 -34   2   3   -1.54    2.85
  33  -2   3   18.07    6.56
 -33   2   3   11.51    4.31
 -33   2   3   15.14    4.40
  32  -2   3    7.54    5.38
 -32   2   3    9.76    4.31
 -32   2   3   11.69    4.09
 -31   2   3   71.20    8.65
  31  -2   3   72.11   10.52
 -31   2   3   72.79    7.76
 -30   2   3   -1.67    3.91
  30  -2   3   -3.60    6.32
 -30   2   3    3.06    3.50
  29  -2   3   15.49    6.62
 -29   2   3   13.16    4.19
 -28   2   3    4.00    2.95
  28  -2   3    1.12    5.11
 -28   2   3    3.23    3.24
 -27   2   3    0.29    2.84
  27  -2   3   -0.05    5.95
 -27   2   3   -3.82    4.12
 -26   2   3    6.93    4.16
 -26   2   3   11.28    4.38
 -25   2   3   41.61    6.11
  25  -2   3   46.09    9.57
 -25   2   3   52.39    6.82
  24  -2   3   79.40   12.78
 -24   2   3   85.95    8.68
 -24   2   3   75.40    8.56
  23  -2   3   86.70   12.90
 -23   2   3   89.74    8.55
 -23   2   3   89.01    9.25
 -22   2   3   20.69    5.01
 -22   2   3   26.10    4.74
  22  -2   3   24.39    8.27
  21  -2   3  199.79   17.98
 -21   2   3  219.15   12.26
 -21   2   3  214.47   13.52
 -20   2   3    2.37    3.31
  20  -2   3    2.13    5.91
  19   2  -3  460.23   77.25
  19  -2   3  467.11   22.64
  19  -2   3  471.97   27.23
 -19   2   3  434.17   64.93
 -19   2   3  445.39   19.93
  18  -2   3    5.46    4.19
 -18   2   3   11.59    4.46
  18  -2   3    8.68    5.95
 -18   2   3   -0.37   20.64
  18   2  -3    1.80   31.85
  17  -2   3  270.95   19.98
  17   2  -3  188.99   48.65
  17  -2   3  237.96   15.98
 -17   2   3  279.62   52.29
 -17   2   3  265.44   14.49
  16  -2   3  113.93   11.08
  16  -2   3  128.85   14.55
  16   2  -3  124.05   38.16
 -16   2   3  117.23   31.49
 -16   2   3  126.16   10.28
  15   2  -3  474.00   70.12
  15  -2   3  427.26   20.23
  15  -2   3  459.12   25.89
  15   2  -3  388.59   58.25
 -15   2   3  444.59   63.88
 -15   2   3  437.68   18.56
  14   2  -3   50.87   25.58
  14  -2   3   83.42    9.34
  14  -2   3   85.45   11.82
  14   2  -3   80.34   30.19
 -14   2   3   87.86   29.55
 -14   2   3  100.01    8.45
  13  -2   3  119.36   13.01
  13   2  -3  101.71   32.57
  13  -2   3  120.89   11.72
  13   2  -3   97.28   28.16
 -13   2   3  115.31   33.42
 -13   2   3  127.16    9.65
  12  -2   3  206.81   16.92
  12   2  -3  162.66   37.49
  12   2  -3  180.27   36.97
 -12   2   3  201.59   42.20
  11  -2   3   75.90   32.80
  11   2  -3   80.79   26.90
  11   2  -3  108.68   31.79
 -11   2   3   86.60   30.84
  10  -2   3  287.07   60.59
  10   2  -3  257.46   46.81
  10   2  -3  306.38   47.95
 -10   2   3  285.38   50.51
   9  -2   3    6.94   17.10
   9   2  -3   29.34   18.31
   9   2  -3   15.26   13.81
  -9   2   3   23.45   15.49
   8   2  -3   45.43   22.32
   8  -2   3   62.32   30.55
   8   2  -3   59.95   22.91
  -8   2   3   59.79   26.04
   7   2  -3   19.92   14.54
  -7   2   3   39.43   17.90
   6  -2   3   26.64   22.24
   6   2  -3   13.09   16.63
  -6   2   3   28.05   16.06
   5   2  -3  113.72   32.86
   5  -2   3  109.55   35.21
  -5   2   3   92.85   28.79
   4   2  -3    1.93   11.90
   4  -2   3   11.15   26.21
  -4   2   3    9.55   13.78
   3   2  -3  470.22   62.90
   3  -2   3  552.94   76.80
  -3   2   3  544.82   60.07
   2   2  -3  161.51   38.32
   2  -2   3  152.79   43.52
  -2   2   3  148.16   35.55
   1   2  -3   35.62   18.41
   1  -2   3   35.83   27.98
  -1   2   3   94.47   31.03
  -1   2   3  121.78   35.22
   0   2  -3   11.35   17.56
   0  -2   3   13.69   23.87
   0   2   3   14.82   14.67
   0   2   3   20.93   25.74
  -1   2  -3   28.14   25.57
  -1  -2   3   49.72   28.38
   1   2   3   34.25   16.66
   1   2   3   51.35   24.16
  -2   2  -3  106.27   41.91
  -2  -2   3  191.65   51.73
   2   2   3  122.77   32.25
   2   2   3  136.39   34.85
  -3   2  -3  437.83   58.35
   3   2   3  537.97   66.20
  -3  -2   3  596.81   80.71
   3   2   3  526.61   67.62
  -3   2  -3  422.36   61.68
  -4   2  -3   18.99   18.73
  -4  -2   3    7.08   19.63
   4   2   3   17.75   16.03
   4   2   3   17.97   20.66
  -5  -2   3  128.67   40.06
  -5   2  -3   67.89   24.19
   5   2   3  138.01   36.26
   5   2   3   93.51   29.14
  -6   2  -3    4.53   14.48
  -6  -2   3   37.50   22.56
   6   2   3   19.05   17.41
   6   2   3    3.25   17.03
   7   2   3   34.83   22.37
  -7   2  -3   16.47   12.05
  -7  -2   3   52.79   30.03
   7   2   3   56.50   24.85
  -8   2  -3   47.20   22.04
  -8  -2   3   95.36   35.85
   8   2   3   52.15   24.43
   8   2   3   45.86   17.08
  -9   2  -3   -5.64   18.96
   9   2   3   22.18   14.82
  -9  -2   3   16.69   18.98
   9   2   3   13.83   17.87
 -10  -2   3  304.70   62.45
  10   2   3  256.20   49.12
 -10   2  -3  274.38   53.36
 -11   2  -3   78.99   29.86
 -11  -2   3  113.12   41.63
  11   2   3   94.08   31.62
 -12   2  -3  213.84   52.35
 -12  -2   3  241.36   55.35
  12   2   3  161.66   43.83
 -13  -2   3   98.83   11.90
 -13   2  -3  137.13   45.33
 -13  -2   3  156.21   46.66
  13   2   3  124.22   35.20
 -13  -2   3  102.05   12.59
 -13  -2   3  125.38   13.57
  13   2   3  120.21   14.55
 -14   2  -3  148.13   48.44
  14   2   3   76.67   29.33
 -14  -2   3  105.35   38.13
 -14  -2   3   77.84   11.37
  14   2   3   79.97   10.90
 -14  -2   3   93.89   11.95
  14   2   3   79.17   12.45
 -14  -2   3   66.15    9.96
 -15  -2   3  415.38   75.67
 -15  -2   3  417.56   24.65
  15   2   3  340.84   61.35
  15   2   3  402.92   20.65
 -15  -2   3  405.30   24.92
  15   2   3  425.94   24.38
 -15  -2   3  478.72   26.96
  15   2   3  484.28   27.91
 -16  -2   3  108.43   13.56
 -16  -2   3  119.11   43.23
  16   2   3  115.81   11.95
  16   2   3   64.87   25.95
 -16  -2   3  127.15   14.45
  16   2   3  116.66   13.55
 -16  -2   3  133.10   15.00
  16   2   3  111.35   14.39
 -17  -2   3  250.21   20.43
 -17  -2   3  272.81   63.34
  17   2   3  258.75   16.97
  17   2   3  198.46   49.77
 -17  -2   3  236.60   19.69
  17   2   3  257.22   19.67
 -17  -2   3  255.80   20.59
  17   2   3  267.22   21.67
 -18  -2   3    8.45    6.07
  18   2   3   -1.01    5.47
 -18  -2   3   17.38   22.04
 -18  -2   3    1.72    6.04
  18   2   3    3.91    5.09
 -18  -2   3    5.83    4.95
  18   2   3   -8.21    7.77
  18   2   3   -8.31   20.76
 -19  -2   3  498.72   29.44
 -19  -2   3  425.19   82.66
  19   2   3  370.28   70.05
  19   2   3  474.62   22.47
 -19  -2   3  476.10   28.11
  19   2   3  505.90   28.30
 -19  -2   3  475.77   27.79
  19   2   3  500.29   29.08
 -20  -2   3    8.93    6.59
  20   2   3   -4.57    4.99
 -20  -2   3    1.10    6.05
  20   2   3   -1.05    6.17
 -20  -2   3    4.41    5.17
  20   2   3    0.68    6.10
 -21  -2   3  226.49   20.64
  21   2   3  205.82   15.13
 -21  -2   3  205.22   18.81
 -21  -2   3  211.81   18.36
  21   2   3  214.54   19.29
  21   2   3  185.77   18.28
 -22  -2   3   18.66    7.84
  22   2   3   27.24    6.67
 -22  -2   3   19.44    8.29
  22   2   3   15.56    7.60
 -22  -2   3   30.95    8.15
  22   2   3   15.14    7.63
 -23  -2   3   77.48   12.63
  23   2   3   83.49    9.70
 -23  -2   3   69.80   10.36
  23   2   3   71.25   12.22
 -23  -2   3   85.92   12.20
  23   2   3   83.58   12.73
 -24  -2   3   85.08   13.10
  24   2   3   88.79   13.33
 -24  -2   3   81.54   10.97
 -24  -2   3   83.30   11.96
  24   2   3   67.87   11.89
 -25  -2   3   50.02    9.14
  25   2   3   42.62   10.20
 -25  -2   3   42.43    8.77
 -25  -2   3   52.43   10.76
 -26  -2   3   -0.01    5.38
  26   2   3    5.08    6.37
 -26  -2   3    8.54    6.00
 -26  -2   3    6.31    6.19
 -27  -2   3    1.50    5.54
 -27  -2   3    4.44    4.26
  27   2   3   -2.16    6.54
 -27  -2   3    5.48    5.66
  28   2   3    4.45    5.89
 -28  -2   3    7.34    6.66
 -28  -2   3   -0.80    4.57
  28   2   3    1.72    5.25
 -28  -2   3    4.02    4.36
  29   2   3    9.06    6.26
 -29  -2   3   16.69    7.56
 -29  -2   3   11.25    5.12
  29   2   3   17.09    7.15
 -29  -2   3    7.32    5.03
  30   2   3   -0.47    4.51
 -30  -2   3   -2.10    5.42
  30   2   3   -6.99    6.39
 -30  -2   3   -2.16    4.86
  31   2   3   71.78   10.15
 -31  -2   3   73.09   10.95
  31   2   3   56.44    9.47
 -31  -2   3   64.74    9.89
  32   2   3   14.50    5.27
 -32  -2   3   14.57    6.05
  32   2   3    7.86    5.13
 -32  -2   3    3.60    3.87
  33   2   3   12.21    5.61
 -33  -2   3   14.51    5.96
  33   2   3    7.79    4.59
 -33  -2   3   14.75    5.39
  34   2   3   -4.30    4.00
 -34  -2   3    3.39    4.17
  34   2   3    4.18    4.44
 -34  -2   3   -0.52    3.62
  35   2   3   14.45    6.08
 -35  -2   3   15.10    5.20
  35   2   3    3.66    4.31
 -35  -2   3    6.21    3.77
  36   2   3    2.67    3.29
 -36  -2   3   -0.25    3.45
  36   2   3    1.83    3.39
 -36  -2   3    1.92    2.73
  37   2   3    2.18    2.96
 -37  -2   3    3.83    3.49
 -37   2  -3    1.73    2.29
  37   2   3    6.46    3.74
 -37  -2   3    5.68    3.06
 -38   2  -3    0.58    1.82
 -38  -2   3   -1.04    2.83
  38   2   3    1.14    2.57
 -38  -2   3    3.27    2.35
 -39   2  -3   -0.26    1.62
 -39  -2   3    5.17    2.88
 -39  -2   3    2.84    1.97
  35  -2   4    3.48    2.86
 -34   2   4    1.34    2.12
  34  -2   4    1.37    2.98
  33  -2   4    3.76    3.26
 -33   2   4   -0.22    2.16
 -32   2   4    2.00    2.66
  32  -2   4    7.10    4.54
 -31   2   4   22.99    4.78
  31  -2   4   19.77    5.55
 -30   2   4    7.49    3.53
  30  -2   4    6.65    4.72
  30  -2   4   -0.88    4.84
 -29   2   4    8.10    3.46
  29  -2   4    6.04    4.77
  29  -2   4   10.76    5.12
 -28   2   4    5.34    3.68
  28  -2   4   -2.51    4.69
  28  -2   4    2.39    4.66
 -28   2   4    9.22    3.11
 -27   2   4    8.78    3.97
  27  -2   4    2.87    4.40
  27  -2   4   -5.55    5.70
 -27   2   4    3.52    2.73
 -26   2   4    2.82    3.65
  26  -2   4    1.75    4.55
 -26   2   4    2.60    2.78
  25  -2   4    8.00    5.49
 -25   2   4    7.26    3.92
 -25   2   4   10.01    3.84
  24  -2   4   19.79    7.13
 -24   2   4   32.60    6.13
 -24   2   4   38.00    5.88
  23  -2   4   14.16    6.64
 -23   2   4   21.89    5.60
 -23   2   4   23.92    4.85
 -22   2   4   14.74    4.74
  22  -2   4    7.62    5.89
 -22   2   4   13.96    4.34
  21  -2   4   67.33   10.69
 -21   2   4   64.70    8.31
 -21   2   4   76.33    8.06
 -20   2   4   47.92    7.21
  20  -2   4   41.06    9.41
 -20   2   4   55.54    7.39
 -19   2   4   63.27    8.35
  19  -2   4   66.06   10.77
 -19   2   4   64.30    7.55
  18  -2   4   43.57    9.54
 -18   2   4   50.66    7.41
 -18   2   4   55.75    7.52
  17  -2   4  241.56   19.66
 -17   2   4  244.49   15.27
 -17   2   4  281.76   15.05
  16  -2   4  117.72   14.34
 -16   2   4  128.67   11.45
 -16   2   4  135.32   10.77
 -15   2   4   34.21    5.82
 -15   2   4   34.49    7.06
  15  -2   4   26.63    8.48
 -14   2   4   91.81    9.76
  14  -2   4   68.79    9.42
  14  -2   4   81.81   12.44
 -14   2   4   96.13    8.56
 -14   2   4   85.35    8.72
 -13   2   4   91.70    8.33
  13  -2   4   74.74   10.16
  13  -2   4   98.44   13.43
 -13   2   4   94.35    9.80
 -13   2   4   93.64    9.04
 -12   2   4   39.37    6.84
 -12   2   4   26.74    4.95
  12  -2   4   13.12    4.58
 -12   2   4   22.88    5.36
  12  -2   4   27.13    8.81
 -11   2   4   14.63    4.84
  11  -2   4    3.23    4.08
 -11   2   4    9.85    4.14
  11  -2   4    2.46    5.95
 -11   2   4   12.68    4.31
  10  -2   4   35.65    7.10
 -10   2   4   55.84    6.98
 -10   2   4   51.55    7.29
  10  -2   4   56.78   10.98
 -10   2   4   52.26    7.43
  -9   2   4   28.33    5.94
   9  -2   4   34.40   37.60
  -9   2   4   32.62    6.30
   9  -2   4   29.27    6.44
  -9   2   4   27.96    6.43
  -9   2   4   28.98    5.86
   9  -2   4   41.15    9.64
  -8   2   4   21.81    5.85
   8  -2   4   17.62   24.26
  -8   2   4   20.29    4.80
   8  -2   4   15.09    5.33
  -8   2   4   20.64    5.87
   8  -2   4   20.77    8.01
  -7   2   4   39.49    6.60
  -7   2   4   48.14    6.92
   7  -2   4   52.81   38.04
   7  -2   4   25.71    5.87
  -7   2   4   45.70    7.35
   7  -2   4   36.02    9.99
  -6   2   4   11.80    4.85
  -6   2   4   10.90    4.45
   6  -2   4   12.73    5.32
  -6   2   4    9.55    4.89
   6  -2   4   11.09    7.41
   5  -2   4   48.57   30.83
   5  -2   4   66.68    8.59
  -5   2   4   82.63    9.30
  -5   2   4   69.11    7.53
   5  -2   4   75.40   12.43
   5  -2   4   46.18   10.47
  -5   2   4   63.12    8.46
  -5   2   4   74.33   33.74
  -5   2   4   67.57    8.35
  -4   2   4   76.44    8.54
   4  -2   4   12.70   24.56
   4  -2   4   53.77    7.30
  -4   2   4   74.19    9.22
   4  -2   4   55.39   10.72
   4  -2   4   43.36    9.61
  -4   2   4   69.41    8.65
  -4   2   4   24.06   22.91
  -4   2   4   64.76    8.62
  -3   2   4   18.89    5.75
  -3   2   4   25.17    7.15
   3  -2   4   22.29    5.61
   3  -2   4   23.04    9.25
   3  -2   4   24.58    7.78
  -3   2   4   -1.37   31.00
  -3   2   4   12.22    5.14
  -3   2   4   24.03    6.04
   2  -2   4   51.90    7.92
  -2   2   4   42.90    6.58
   2  -2   4   48.36   41.40
  -2   2   4   48.25    8.02
   2  -2   4   45.18    9.97
  -2   2   4   37.76   25.90
  -2   2   4   31.43    6.66
  -2   2   4   33.33    6.48
  -1   2   4   75.01    8.87
   1  -2   4   67.38    7.82
  -1   2   4   83.27    9.86
   1  -2   4   63.91   29.65
   1  -2   4   59.36   10.65
  -1   2   4   64.35    8.24
  -1   2   4   39.50   19.99
  -1   2   4   62.55    9.25
   0   2   4   27.74    6.58
   0  -2   4   55.73   38.28
   0  -2   4   33.36    6.31
   0   2   4   41.06    8.28
   0  -2   4   29.60    9.71
   0   2   4   30.63    9.86
   0   2   4   46.55   25.21
   0   2   4   11.92    5.74
   0   2   4   19.20    6.86
  -1  -2   4  104.30   42.50
   1   2   4   86.28   10.02
   1   2   4   71.74    8.77
  -1  -2   4   63.33    7.49
  -1  -2   4   65.12   11.03
   1   2   4   69.22   13.48
   1   2   4   60.44    8.38
   1   2   4   33.03   26.72
   1   2   4   68.07    9.66
   2   2   4   37.27    7.84
  -2  -2   4   22.40    5.11
   2   2   4   51.99    7.65
  -2  -2   4   28.13   26.13
   2   2   4   43.05    8.10
  -2  -2   4   37.69    9.27
   2   2   4   50.96   11.00
   2   2   4    9.14   17.71
   2   2   4   36.00    6.98
   3   2   4   28.68    7.37
   3   2   4   20.65    6.18
  -3  -2   4   18.30    4.36
  -3  -2   4   -9.32   26.60
   3   2   4   16.37    6.23
  -3  -2   4   10.37    5.90
   3   2   4   18.58    8.44
   3   2   4   -0.47   24.36
   3   2   4   19.05    5.64
   4   2   4   59.60    7.92
  -4  -2   4   66.52   37.68
  -4  -2   4   54.37    6.39
  -4  -2   4   46.23   10.37
   4   2   4   59.20   12.30
   4   2   4   32.68   20.73
   4   2   4   73.44   10.59
   4   2   4   66.27    9.17
   4   2   4   47.81    7.53
   5   2   4   68.98    8.98
  -5  -2   4   60.85   10.63
   5   2   4   63.47    9.09
  -5  -2   4  106.89   43.00
   5   2   4   89.67   12.69
   5   2   4   65.57    8.29
   5   2   4   79.39   13.36
   5   2   4   81.03   10.60
   6   2   4   13.85    6.31
   6   2   4   15.24    6.45
   6   2   4    8.91    5.11
  -6  -2   4    7.21   26.03
   6   2   4   27.71    8.80
  -6  -2   4    8.01    6.22
   6   2   4   10.23    7.60
   7   2   4   39.84    9.00
   7   2   4   28.60    6.00
  -7  -2   4    4.90   26.66
   7   2   4   39.86   24.07
   7   2   4   29.19    6.66
   7   2   4   47.83    9.76
  -7  -2   4   24.98    7.77
   7   2   4   41.59   10.80
   8   2   4   13.55    5.69
   8   2   4   14.39    5.83
   8   2   4   45.51   27.22
   8   2   4   14.61    5.65
  -8  -2   4   49.60   36.88
   8   2   4   14.78    7.15
  -8  -2   4   13.26    6.79
   8   2   4   16.20    8.46
   9   2   4   34.86    7.97
  -9  -2   4   13.54   26.92
   9   2   4   22.01    5.56
  -9  -2   4   30.98    9.22
   9   2   4   22.49    6.70
   9   2   4   32.18    8.30
   9   2   4   40.72    9.91
  10   2   4   43.46    8.48
  10   2   4   46.82    7.29
  10   2   4   49.12    8.45
  10   2   4   54.80    9.94
 -10  -2   4   47.44    9.88
 -10  -2   4   47.23    9.44
  10   2   4   51.56   10.60
  11   2   4   17.39    5.87
  11   2   4    5.50    4.08
  11   2   4    4.46    4.45
  11   2   4    2.21    5.60
 -11  -2   4   -2.10    7.44
 -11  -2   4    4.05    4.45
  11   2   4    6.25    6.79
  12   2   4   21.99    7.38
  12   2   4   15.41    4.97
  12   2   4   21.02    6.22
  12   2   4   19.71    7.68
 -12  -2   4   17.88    7.06
 -12  -2   4   26.88    7.33
  12   2   4   24.67    9.36
  13   2   4   86.15   10.24
  13   2   4   68.71    8.55
 -13  -2   4   80.04   11.41
  13   2   4   93.54   12.67
 -13  -2   4   76.55   11.73
 -13  -2   4   97.51   13.24
  13   2   4   81.67   12.82
  13   2   4   79.80   10.74
  14   2   4   68.18    7.90
  14   2   4   79.45   10.18
 -14  -2   4   89.78   12.23
  14   2   4   67.81   11.15
 -14  -2   4   88.48   13.60
 -14  -2   4   97.06   13.96
  14   2   4   86.07   13.65
  14   2   4   80.12   10.49
  15   2   4   26.28    7.46
 -15  -2   4   25.30    8.08
  15   2   4   28.21    6.57
  15   2   4   29.65    5.75
  15   2   4   22.59    7.13
 -15  -2   4   26.43    8.22
 -15  -2   4   34.87    8.62
  15   2   4   26.79    9.30
 -16  -2   4  120.17   14.46
  16   2   4  109.91   12.19
 -16  -2   4  120.03   15.66
  16   2   4  109.93   13.42
 -16  -2   4  128.63   14.50
  16   2   4  122.35   15.68
  16   2   4  114.22   12.65
 -17  -2   4  245.43   20.78
  17   2   4  269.07   17.18
 -17  -2   4  281.00   22.76
  17   2   4  223.96   18.86
 -17  -2   4  274.83   20.72
  17   2   4  240.07   21.34
  18   2   4   56.44    9.41
 -18  -2   4   51.05   11.13
  18   2   4   40.35    9.27
  18   2   4   52.51    8.45
 -18  -2   4   63.29   11.57
 -18  -2   4   57.31   10.19
  18   2   4   51.42   11.13
  19   2   4   50.43    9.27
 -19  -2   4   71.71   11.55
  19   2   4   63.34    8.75
  19   2   4   59.82   10.70
 -19  -2   4   77.46   12.88
 -19  -2   4   64.56   10.44
  19   2   4   61.71   11.42
  20   2   4   38.31    7.80
 -20  -2   4   47.90    9.72
  20   2   4   50.38    7.94
  20   2   4   34.28    8.98
 -20  -2   4   53.88   10.95
 -20  -2   4   41.71    8.58
  20   2   4   40.20    9.53
 -21  -2   4   80.90   12.78
  21   2   4   67.98    9.21
  21   2   4   57.58   10.61
 -21  -2   4   78.88   12.46
 -21  -2   4   72.75   10.57
  21   2   4   63.71   11.37
  21   2   4   74.92   10.32
  22   2   4   11.81    5.10
 -22  -2   4    1.27    5.95
  22   2   4    4.56    3.95
 -22  -2   4   18.35    7.64
  22   2   4    6.05    5.42
 -22  -2   4   13.30    5.46
  22   2   4   16.13    7.93
  23   2   4   19.94    6.54
 -23  -2   4   24.16    8.25
  23   2   4   29.91    6.21
 -23  -2   4   23.14    7.45
  23   2   4   11.92    6.62
 -23  -2   4   19.87    6.23
  23   2   4   13.21    6.61
  24   2   4   30.06    7.55
 -24  -2   4   31.53    8.45
 -24  -2   4   27.68    7.40
  24   2   4   24.64    7.06
 -24  -2   4   35.28    7.36
  24   2   4   22.84    7.41
  25   2   4    7.26    5.27
 -25  -2   4    8.53    5.70
 -25  -2   4   11.02    6.17
  25   2   4    6.59    4.82
 -25  -2   4   13.62    5.30
  25   2   4   -1.16    5.45
  26   2   4    4.03    4.95
 -26  -2   4   -1.59    6.17
 -26  -2   4    0.67    4.90
  26   2   4    5.74    5.16
 -26  -2   4    2.11    3.50
  26   2   4    5.81    5.88
  27   2   4    5.32    4.38
 -27  -2   4    6.15    5.50
 -27  -2   4    9.49    5.19
  27   2   4    1.89    4.75
 -27  -2   4    3.17    3.59
  27   2   4    1.84    4.68
  28   2   4    2.72    3.93
 -28  -2   4    3.39    4.30
 -28  -2   4    3.80    4.91
  28   2   4   -0.06    4.55
 -28  -2   4    2.78    3.47
  28   2   4    5.91    5.01
  29   2   4   12.56    4.89
 -29  -2   4    7.21    5.09
 -29  -2   4   15.91    5.34
  29   2   4    8.15    4.60
 -29  -2   4    6.84    3.58
  29   2   4    5.68    4.10
  30   2   4    5.53    3.90
 -30  -2   4    7.59    4.66
 -30  -2   4   -1.39    3.52
  30   2   4   -4.31    4.65
 -30  -2   4    3.56    3.31
  31   2   4   27.98    5.59
 -31  -2   4   26.40    5.82
 -31  -2   4   31.23    5.51
  31   2   4   23.37    5.38
 -31  -2   4   29.04    5.20
  32   2   4   -1.52    2.93
 -32  -2   4   -4.02    3.86
  32   2   4    4.19    3.48
 -32  -2   4    4.82    2.87
  33   2   4    0.25    2.43
 -33  -2   4    0.78    3.01
  33   2   4   -0.98    2.92
 -33  -2   4    0.38    2.14
  34   2   4    2.74    2.36
 -34  -2   4   -0.14    2.60
 -34   2  -4    0.10    1.51
  34   2   4    2.60    2.69
 -35  -2   4    6.77    2.68
 -29   2   5    1.38    1.91
  28  -2   5    2.18    3.66
 -28   2   5    1.31    1.90
  27  -2   5    7.80    3.15
 -27   2   5    5.06    2.49
  27  -2   5   10.94    3.92
  26  -2   5    4.69    2.95
  26  -2   5   -3.25    4.13
 -26   2   5    0.66    2.37
 -26   2   5    0.28    1.93
  25  -2   5   -1.08    2.99
  25  -2   5    1.25    4.39
 -25   2   5    2.97    2.75
 -25   2   5    0.73    2.10
  25  -2   5    8.39    4.37
  24  -2   5    4.35    3.45
  24  -2   5    7.55    5.35
 -24   2   5    7.28    2.97
 -24   2   5    5.03    2.80
  24  -2   5    7.51    4.40
  23  -2   5   -1.09    3.66
  23  -2   5   -1.01    4.54
 -23   2   5    1.03    2.48
 -23   2   5    2.41    2.46
  23  -2   5   -0.44    3.94
  22  -2   5    3.36    3.96
  22  -2   5    2.30    4.84
 -22   2   5    3.44    2.47
  22  -2   5    2.48    3.78
  21  -2   5   10.15    4.77
  21  -2   5    5.79    4.71
 -21   2   5   13.88    3.54
  20  -2   5   -5.57    4.77
 -20   2   5    5.96    3.20
  19  -2   5   10.96    5.04
  19  -2   5   14.27    5.28
 -19   2   5   10.32    3.71
  18  -2   5    6.23    5.04
  18  -2   5    3.81    4.05
 -18   2   5    5.53    3.05
  17  -2   5   15.02    5.60
  17  -2   5   13.84    5.51
 -17   2   5   22.48    4.81
  16  -2   5   -4.88    4.91
 -16   2   5    4.47    3.60
 -15   2   5   52.95    6.61
  15  -2   5   41.52    8.19
 -15   2   5   53.71    7.04
 -14   2   5    3.40    3.39
  14  -2   5    4.50    5.18
 -14   2   5    3.29    3.41
 -13   2   5   12.79    4.28
  13  -2   5    9.50    6.13
 -13   2   5   12.03    4.96
  12  -2   5   22.55    7.51
 -12   2   5   23.99    5.69
 -12   2   5   17.44    5.59
  11  -2   5   10.55    6.77
 -11   2   5   13.42    4.26
 -11   2   5   13.79    5.01
 -10   2   5   18.98    4.90
  10  -2   5   28.38    8.36
 -10   2   5   13.33    4.90
   9  -2   5    5.65    6.40
  -9   2   5    6.70    4.02
  -9   2   5    3.35    3.90
   8  -2   5    9.74    6.89
  -8   2   5    8.27    4.28
  -8   2   5   11.82    4.99
  -7   2   5   38.76    6.54
   7  -2   5   25.28    8.72
  -7   2   5   24.50    5.97
  -6   2   5    1.59    4.07
   6  -2   5    6.05    7.55
  -6   2   5    2.87    4.31
  -5   2   5   50.57    7.42
   5  -2   5   54.04   11.19
  -5   2   5   50.45    8.16
  -4   2   5   31.98    6.40
   4  -2   5   49.49   11.51
  -4   2   5   33.14    7.39
  -3   2   5   20.91    5.51
   3  -2   5   16.03    9.38
  -3   2   5    6.24    4.45
  -3   2   5   12.61    5.53
  -2   2   5   38.90    6.86
  -2   2   5   43.61    8.05
   2  -2   5   44.12    9.50
  -2   2   5   42.25    7.32
  -2   2   5   39.98    7.39
  -1   2   5   13.43    5.37
  -1   2   5   21.80    7.13
   1  -2   5   17.68    8.65
   1  -2   5   11.44    6.84
  -1   2   5   15.69    5.30
  -1   2   5   15.54    5.95
   0   2   5   11.31    5.84
   0   2   5    7.07    5.48
   0  -2   5   11.32    7.57
   0  -2   5   -2.62    5.52
   0   2   5    4.13    4.26
   0   2   5    7.38    5.44
   1   2   5   20.40    5.40
   1   2   5   16.09    6.01
  -1  -2   5   25.95    9.72
  -1  -2   5   17.10    6.96
   1   2   5   13.70    5.23
   1   2   5   16.45    6.13
   2   2   5   42.77    7.64
   2   2   5   52.34    8.72
  -2  -2   5   41.35   10.43
  -2  -2   5   28.79    9.08
   2   2   5   37.79    6.90
   2   2   5   43.01    8.52
   3   2   5   20.95    5.83
   3   2   5   11.82    6.25
  -3  -2   5   11.17    7.94
   3   2   5    7.94    4.86
   3   2   5   13.12    5.89
   4   2   5   31.82    6.93
   4   2   5   41.39    7.67
  -4  -2   5   42.23   10.13
   4   2   5   33.51    6.71
   4   2   5   27.53    6.94
   5   2   5   44.38    7.48
   5   2   5   54.96    9.16
  -5  -2   5   41.47    9.30
   5   2   5   42.60    7.03
   5   2   5   53.04    8.75
   6   2   5    0.89    3.94
   6   2   5    3.73    4.99
  -6  -2   5   -0.06    5.99
   6   2   5    0.65    3.85
   6   2   5   13.40    6.62
   7   2   5   37.10    6.63
   7   2   5   29.29    7.51
  -7  -2   5   36.87    9.43
   7   2   5   19.79    7.97
   7   2   5   28.67    5.88
   7   2   5   33.42    7.61
   8   2   5    7.50    4.70
   8   2   5    8.33    4.83
  -8  -2   5   16.04    7.54
   8   2   5    8.49    7.34
   8   2   5   14.44    5.83
   9   2   5    3.99    4.30
   9   2   5    3.77    4.68
  -9  -2   5    4.28    6.16
   9   2   5   -2.34    6.22
   9   2   5    3.04    5.11
  10   2   5   15.92    5.19
  10   2   5   15.96    5.69
 -10  -2   5   20.46    7.66
  10   2   5   19.01    7.32
  10   2   5   19.36    5.91
  11   2   5   15.08    4.78
  11   2   5   13.40    5.64
 -11  -2   5    8.10    6.28
  11   2   5    2.76    6.42
  11   2   5    9.30    5.22
  12   2   5   20.80    5.37
  12   2   5   20.62    6.58
 -12  -2   5   21.19    7.59
  12   2   5   22.56    8.99
  12   2   5   17.57    5.66
  13   2   5    7.91    4.46
  13   2   5   12.25    5.29
 -13  -2   5   21.03    8.01
  13   2   5    5.39    7.31
  13   2   5   12.50    5.32
  14   2   5    6.78    4.37
  14   2   5    8.10    5.40
 -14  -2   5    6.27    6.73
  14   2   5    5.71    5.69
  14   2   5    7.04    4.74
  15   2   5   47.45    6.98
  15   2   5   55.19    8.43
 -15  -2   5   54.18   10.28
  15   2   5   52.47   11.02
  15   2   5   42.34    7.55
  16   2   5   15.77    4.99
  16   2   5    8.87    5.14
 -16  -2   5   15.79    6.66
  16   2   5    5.49    6.05
  16   2   5    1.56    3.76
  17   2   5   18.73    5.57
  17   2   5   17.41    5.55
 -17  -2   5   16.75    6.94
  17   2   5   24.53    8.34
  18   2   5   10.69    4.95
  18   2   5    7.64    4.45
 -18  -2   5    8.46    6.24
  18   2   5    2.31    5.51
  19   2   5    7.96    3.99
 -19  -2   5    9.92    5.22
  19   2   5   21.13    7.30
  19   2   5    6.36    4.24
  20   2   5    0.90    4.84
 -20  -2   5   -0.28    5.30
  20   2   5    1.64    5.37
  20   2   5    0.74    3.71
  21   2   5    6.70    4.43
 -21  -2   5   11.33    6.13
  21   2   5   10.48    5.86
  21   2   5    8.98    4.35
 -22  -2   5    4.63    5.19
  22   2   5    3.75    5.37
  22   2   5    2.87    3.41
 -23  -2   5   -3.53    3.39
 -23  -2   5   -0.33    4.42
  23   2   5    1.59    4.52
  23   2   5   -0.84    3.27
 -24  -2   5   10.98    3.99
 -24  -2   5    2.46    4.30
  24   2   5    5.75    4.27
  24   2   5    5.32    3.77
 -25  -2   5    6.22    2.95
 -25  -2   5   -6.10    3.81
  25   2   5    2.33    3.60
  25   2   5   -0.01    2.83
 -26  -2   5    3.09    2.87
 -26  -2   5    2.40    3.04
  26   2   5    5.39    3.19
 -27  -2   5    2.40    2.81
  27   2   5    3.32    2.63
 -28  -2   5    2.01    2.22
  28   2   5    0.82    2.01
  19  -2   6   -2.41    3.04
  18  -2   6   -2.90    3.03
  17  -2   6   -3.44    3.73
 -17   2   6   11.20    2.63
  16  -2   6   -2.51    3.65
 -16   2   6   12.44    2.86
  15  -2   6   -2.27    2.18
  15  -2   6   -3.98    3.73
  14  -2   6    6.46    2.86
 -14   2   6   11.89    3.12
  13  -2   6    2.55    2.63
  13  -2   6    0.61    3.37
 -13   2   6    6.60    2.90
 -12   2   6    2.43    3.54
  12  -2   6    4.45    3.01
  12  -2   6   -3.32    3.89
 -12   2   6    3.17    2.80
 -11   2   6   18.90    4.30
  11  -2   6   10.62    3.53
 -11   2   6   20.04    4.11
 -10   2   6   19.96    4.20
  10  -2   6   12.41    3.79
  10  -2   6   12.05    3.94
 -10   2   6   21.58    4.27
  -9   2   6    6.34    3.35
   9  -2   6    4.62    3.33
   9  -2   6    3.45    3.36
  -9   2   6   11.44    3.93
  -8   2   6    0.50    3.22
   8  -2   6    1.22    3.23
   8  -2   6    2.54    3.19
  -8   2   6    2.87    2.96
  -7   2   6    7.72    3.61
   7  -2   6    2.82    3.37
   7  -2   6    0.24    3.16
  -7   2   6    5.07    3.36
  -6   2   6   35.41    5.68
   6  -2   6   25.20    5.13
  -6   2   6   32.79    5.62
  -5   2   6    4.29    3.70
   5  -2   6   12.11    4.69
   5  -2   6    1.06    3.13
  -5   2   6    8.29    3.86
  -4   2   6   30.40    5.27
   4  -2   6   19.55    5.20
   4  -2   6   11.89    3.65
  -4   2   6   27.94    5.27
  -3   2   6   13.86    4.60
   3  -2   6   21.56    5.60
  -3   2   6   13.24    4.61
  -2   2   6   22.94    5.31
   2  -2   6   24.48    5.73
  -2   2   6   24.37    5.11
  -1   2   6    7.61    4.18
  -1   2   6    1.33    3.51
   0   2   6   67.44    7.67
   0  -2   6   61.69    7.86
   1   2   6   17.91    5.05
  -1  -2   6   28.68    6.66
   2   2   6   31.85    6.19
  -2  -2   6   21.32    5.63
   3   2   6   10.57    4.41
  -3  -2   6   22.75    6.06
   4   2   6   24.77    5.19
  -4  -2   6   28.34    5.91
   5   2   6    3.77    3.81
  -5  -2   6   -2.82    3.94
   6   2   6   33.20    5.96
  -6  -2   6   26.41    5.49
  -6  -2   6   15.63    4.96
  -7  -2   6    0.86    3.42
   7   2   6    9.05    4.21
  -7  -2   6   -0.40    3.51
   8   2   6    0.35    3.34
  -8  -2   6   -4.84    4.26
  -8  -2   6   -5.74    4.15
   9   2   6    9.65    4.16
  -9  -2   6    5.95    3.76
  -9  -2   6    2.03    3.45
  10   2   6   15.13    4.40
 -10  -2   6   25.06    5.42
 -10  -2   6   13.53    4.92
  11   2   6   20.48    4.93
 -11  -2   6   17.88    4.55
 -11  -2   6    8.90    5.87
  11   2   6   14.65    3.74
  12   2   6   -0.84    3.61
 -12  -2   6   -2.04    3.01
 -12  -2   6    2.50    3.96
  12   2   6    1.48    2.52
 -13  -2   6   -2.61    3.19
 -13  -2   6   -0.09    2.93
  13   2   6    2.52    2.48
 -14  -2   6    4.56    2.98
 -14  -2   6    6.87    3.73
  14   2   6    9.73    3.44
 -15  -2   6    8.32    3.02
 -15  -2   6    1.29    3.10
  15   2   6    6.89    2.94
 -16  -2   6   10.80    3.12
 -16  -2   6    6.73    3.23
  16   2   6   11.98    3.17
 -17  -2   6   10.89    3.15
 -17  -2   6    7.75    3.08
 -18  -2   6    6.89    2.54
 -18  -2   6    4.58    2.93
   1   3   0   94.78   31.45
  -1   3   0  107.59   35.59
  -2   3   0   18.53   19.00
   2   3   0    9.06   18.32
  -3   3   0   -1.10   13.55
   3   3   0  -12.68   14.42
  -3   3   0   -7.13   13.08
  -4   3   0   -8.54   13.76
   4   3   0    0.83   11.73
  -4   3   0   -2.51   13.09
   5   3   0   34.13   16.20
  -5   3   0   51.16   30.45
  -5   3   0   49.91   28.84
   6   3   0  562.73   63.72
  -6   3   0  704.72   81.34
   7   3   0   53.37   20.22
  -7   3   0   70.12   28.77
  -7   3   0   70.29   28.84
   8   3   0  -15.99   16.70
  -8   3   0   10.87   22.01
  -8   3   0    9.91   19.27
  -9   3   0   47.28   25.98
   9   3   0    8.86   11.61
   9   3   0   28.47   22.80
  -9   3   0    4.69   16.79
 -10   3   0  224.34   47.57
  10   3   0  173.80   37.11
 -10   3   0  212.55   49.22
  10   3   0  169.83   39.50
 -11   3   0   19.78   21.16
  11   3   0    9.01   12.66
  11   3   0    8.49   11.69
 -11   3   0   -3.93   12.31
  12   3   0  279.80   47.55
  12   3   0  255.63   50.39
 -12   3   0  355.01   64.29
 -12   3   0  294.28   55.39
 -13   3   0   23.27   17.31
 -13   3   0   30.59   25.91
  13   3   0   -3.55   13.16
  13   3   0   22.89   16.64
 -14   3   0   44.38   26.10
 -14   3   0    8.15   17.40
  14   3   0   10.41   16.03
  14   3   0   42.96   24.84
 -15   3   0   38.97   25.83
  15   3   0   -7.44   15.19
  15   3   0   14.37   14.95
 -15   3   0   35.84   25.40
  16  -3   0   30.74    6.11
 -16  -3   0   32.91    8.57
  16   3   0   16.18   18.72
  16   3   0   25.54   18.14
 -16   3   0   60.01   29.93
 -17  -3   0   10.63    6.61
  17  -3   0   14.19    4.51
 -17  -3   0   10.58    5.84
  17   3   0    2.88   15.51
 -17   3   0   35.54   23.56
 -18  -3   0   -6.92    7.68
 -18  -3   0   10.25    6.16
  18  -3   0   11.05    4.75
  18   3   0   22.47   20.17
 -19  -3   0   -1.25    7.26
 -19  -3   0    7.98    5.54
  19  -3   0   -0.93    2.93
  19   3   0  -19.24   26.74
 -19   3   0   21.33   25.93
  20  -3   0    3.90    3.68
 -20  -3   0    7.59    6.01
 -20  -3   0    8.20    6.98
  20   3   0   -4.59   23.35
 -20   3   0    8.40    4.31
 -20   3   0  -12.46   22.08
  21  -3   0   23.47    5.78
 -21  -3   0   27.04    8.60
 -21  -3   0   38.64    9.29
  21  -3   0   16.31    5.11
 -21   3   0   24.25    6.61
 -21   3   0   23.60   27.16
 -22  -3   0  179.23   17.52
  22  -3   0  131.28   11.09
 -22  -3   0  120.27   17.64
  22  -3   0  115.56   12.23
  22   3   0   72.99   37.06
 -22   3   0  128.81   12.53
 -22   3   0   60.44   40.09
 -23  -3   0   28.34    8.84
 -23  -3   0   19.00    8.85
  23  -3   0   17.03    4.93
 -23   3   0   17.63    5.72
 -24  -3   0   17.23    7.57
 -24  -3   0   14.67    7.50
  24  -3   0   10.50    5.52
 -24   3   0   10.39    5.35
 -25  -3   0    6.55    6.31
 -25  -3   0   -3.09    6.90
  25  -3   0    0.15    4.71
 -25   3   0    4.31    4.49
 -26  -3   0    5.48    7.17
  26  -3   0    1.74    4.31
 -26   3   0   -0.91    4.53
 -27  -3   0    7.88    7.56
  27  -3   0    8.24    5.58
 -27   3   0    1.02    4.57
 -28  -3   0  119.20   16.45
 -28   3   0  129.44   11.61
  28  -3   0  111.57   12.47
 -29  -3   0   14.44    8.53
 -29   3   0   18.42    5.75
 -30  -3   0   -4.44    6.33
 -30   3   0    3.51    4.52
 -31  -3   0   14.21    7.45
 -31   3   0   19.54    5.48
 -32  -3   0    0.76    5.25
 -32   3   0   -0.45    3.13
 -32   3   0   -3.91    4.11
 -33  -3   0    4.30    5.42
 -33   3   0    0.02    2.82
 -33   3   0    2.75    3.52
 -34  -3   0   -0.78    4.52
 -34   3   0    1.28    2.84
 -34   3   0   -1.77    3.14
 -35  -3   0   -2.57    4.53
 -35   3   0   -1.65    2.48
 -35   3   0    1.84    3.21
 -36  -3   0    0.31    3.90
 -36   3   0   -1.53    2.21
 -36   3   0    0.68    3.06
 -37  -3   0    5.49    4.09
 -37   3   0    2.21    2.55
 -38  -3   0    9.43    3.89
 -38   3   0    3.78    2.39
 -39  -3   0   -4.11    3.29
 -39   3   0   29.36    4.90
 -40  -3   0   18.39    4.06
 -40   3   0   32.51    3.59
 -40   3   1   15.80    2.65
 -39  -3  -1    2.42    2.76
 -39   3   1    1.42    1.81
 -38   3   1    5.92    2.58
 -38  -3  -1    6.43    3.88
 -37  -3  -1    3.34    3.79
 -37   3   1    3.09    2.57
 -36  -3  -1    1.69    3.84
 -36   3   1   -3.22    2.69
 -35  -3  -1   -0.43    4.09
 -35   3   1   -1.23    2.98
 -34  -3  -1    5.20    5.37
 -34   3   1   -5.51    3.51
 -33  -3  -1   -1.67    5.63
 -33   3   1    7.84    4.25
 -32   3   1   -6.09    3.04
 -32  -3  -1   -3.46    6.01
  32  -3   1    1.11    4.44
 -32   3   1   -2.96    3.69
 -31   3   1   -0.22    2.56
  31  -3   1    5.26    4.92
 -31  -3  -1    7.30    6.80
 -31   3   1    1.40    3.70
 -30  -3  -1    8.39    6.60
  30  -3   1   14.21    6.12
 -30   3   1   12.78    4.68
 -29  -3  -1   -2.34    6.43
  29  -3   1   -3.70    5.40
 -29   3   1   -0.28    3.53
  28  -3   1   14.85    7.09
 -28  -3  -1    9.76    6.87
 -28   3   1   11.09    4.92
 -27  -3  -1   70.15   13.93
  27  -3   1   59.25   10.01
 -27   3   1   64.04    8.53
 -26  -3  -1   77.08   13.80
  26  -3   1   73.75   10.97
 -26   3   1   77.43    9.56
 -25  -3  -1   15.41    8.64
  25  -3   1   21.40    6.90
 -25   3   1   13.66    5.06
 -24  -3  -1   30.15   10.04
  24  -3   1   26.46    7.60
 -24   3   1   31.73    6.68
 -23  -3  -1   12.54    7.49
  23  -3   1   22.65    6.53
 -23   3   1   14.36    5.10
 -22  -3  -1   10.80    7.50
  22  -3   1    8.02    4.46
 -22   3   1   12.53    5.40
 -21   3   1   23.20   26.51
 -21  -3  -1   12.72    7.30
  21  -3   1    9.13    6.17
  21   3  -1   -3.92   29.53
 -21   3   1   14.61    5.57
  21  -3   1   11.87    4.16
  20  -3   1    5.71    3.58
 -20   3   1   16.90   18.16
 -20  -3  -1    8.31    6.53
  20  -3   1   12.00    5.40
  20   3  -1    2.73   22.03
 -20   3   1    7.73    4.66
  19  -3   1   38.42    6.29
 -19  -3  -1   37.83    9.48
  19   3  -1   22.95   16.96
  19  -3   1   49.03    8.50
 -19   3   1   49.37    7.79
  18  -3   1   40.16    6.40
 -18  -3  -1   35.59    8.29
 -18   3   1    5.99   22.43
  18   3  -1   30.28   18.53
  18  -3   1   36.62    7.32
 -18   3   1   52.23    7.94
  18   3  -1    2.80   18.03
  17  -3   1   52.91    7.41
 -17  -3  -1   51.81   10.01
  17   3  -1   54.85   28.29
  17  -3   1   40.96    7.50
 -17   3   1   65.75    8.72
 -17   3   1   50.14   28.88
  17   3  -1   19.79   22.27
  16  -3   1   77.53    8.01
 -16  -3  -1   85.61   11.60
  16   3  -1   57.10   21.24
  16  -3   1   70.68    9.39
 -16   3   1   92.82    9.74
 -16   3   1   68.89   29.79
  16   3  -1   71.61   30.72
  15  -3   1   51.36    7.11
 -15  -3  -1   54.71   10.02
  15   3  -1   47.89   29.38
  15   3  -1   30.93   18.78
 -15   3   1   32.15   20.03
  14   3  -1    9.42   15.66
  14   3  -1   21.14   14.71
 -14   3   1    3.06   15.89
  13   3  -1   27.81   15.09
  13   3  -1   10.72   16.41
 -13   3   1   13.40   12.15
 -12   3   1  -19.11   17.87
  12   3  -1   -4.95   19.75
  12   3  -1   -6.78   17.17
 -11   3   1   20.71   20.85
  11   3  -1   13.08   21.06
  11   3  -1    5.87   12.60
 -10   3   1   15.57   12.84
  10   3  -1   15.07   13.10
 -10   3   1    6.82   12.71
  10   3  -1   -7.19   11.63
  -9   3   1   84.86   25.10
   9   3  -1   69.04   24.52
  -9   3   1   74.08   29.01
  -8   3   1  162.22   34.22
   8   3  -1  164.03   39.98
  -8   3   1  173.35   44.20
   7   3  -1  464.88   66.92
  -7   3   1  479.76   58.35
  -7   3   1  517.30   72.63
   6   3  -1  295.60   52.55
  -6   3   1  309.02   56.34
   5   3  -1   58.24   24.64
  -5   3   1   56.80   29.65
   4   3  -1  231.20   49.79
  -4   3   1  230.40   48.23
   3   3  -1   56.17   28.46
   2   3  -1   87.06   31.69
   1   3  -1  104.12   36.18
   0   3  -1   31.78   25.31
   0   3   1   26.44   15.66
  -1   3  -1  135.22   41.31
   1   3   1   82.45   26.12
  -2   3  -1   66.69   29.80
   2   3   1   49.39   22.73
  -2   3  -1   70.93   29.96
  -3   3  -1   51.77   33.96
  -3   3  -1   81.54   35.23
   3   3   1   75.67   25.05
  -4   3  -1  209.99   49.25
  -4   3  -1  228.80   50.18
   4   3   1  196.20   37.87
  -5   3  -1   74.73   31.27
  -5   3  -1   56.03   31.54
   5   3   1   48.24   14.45
   5   3   1   36.11   13.68
  -6   3  -1  320.74   63.66
   6   3   1  274.35   43.52
   6   3   1  273.12   43.15
  -6   3  -1  308.40   59.79
  -7   3  -1  427.56   71.29
   7   3   1  466.06   58.87
   7   3   1  389.50   53.37
  -7   3  -1  496.58   74.10
  -8   3  -1  197.67   50.75
  -8   3  -1  191.41   49.03
   8   3   1  190.83   36.61
   8   3   1  145.68   31.35
  -9   3  -1   68.95   32.70
  -9   3  -1   98.62   37.77
   9   3   1   81.88   27.43
   9   3   1   67.58   27.52
 -10   3  -1  -16.12   23.77
 -10   3  -1  -19.99   19.83
  10   3   1   12.21   10.81
  10   3   1   18.22   16.02
 -11   3  -1    3.82   18.39
 -11   3  -1   -0.76   15.69
  11   3   1   11.89   18.62
  11   3   1    5.61   18.84
 -12   3  -1   -3.08   22.88
 -12   3  -1  -14.34   24.18
  12   3   1   -1.64   15.78
  12   3   1   -0.26   15.87
 -13   3  -1   36.33   27.12
  13   3   1   13.99   14.08
 -13   3  -1    9.39   20.80
 -14   3  -1    8.63   19.10
  14   3   1    2.18   21.28
 -14   3  -1   32.24   25.85
 -15   3  -1   71.81   34.88
  15  -3  -1   60.54    8.05
 -15  -3   1   54.10   10.41
 -15  -3   1   38.61    8.31
 -15   3  -1   33.27   24.68
  15   3   1   47.86   25.93
  16  -3  -1  105.02    9.77
 -16  -3   1   69.96   11.50
 -16  -3   1   75.50   10.94
 -16   3  -1  127.18   45.61
 -16  -3   1   71.71    9.57
  16   3   1   84.57   34.86
  17  -3  -1   59.93    7.67
 -17  -3   1   76.59   11.52
 -17  -3   1   56.69   10.13
 -17   3  -1   51.58   36.70
 -17  -3   1   31.76    7.10
  17   3   1   26.87   18.15
 -18  -3   1   52.74   10.23
 -18  -3   1   33.67    8.56
  18  -3  -1   42.87    6.49
 -18   3  -1   39.24   25.74
 -18  -3   1   33.40    8.11
  18   3   1   73.48   29.14
 -19  -3   1   62.02   11.96
 -19  -3   1   47.72    9.97
  19  -3  -1   55.31    7.36
 -19   3  -1   22.21   20.23
 -19  -3   1   55.71    9.51
  19   3   1   41.66   30.16
 -20  -3   1    1.71    6.09
  20  -3  -1    9.21    4.35
 -20  -3   1    8.49    6.13
 -20   3  -1    7.43   22.36
  20   3   1   -4.15   25.22
 -21  -3   1   15.06    7.56
  21  -3  -1    9.51    4.19
 -21  -3   1   11.85    8.20
  21   3   1   -9.22   27.84
 -22  -3   1    9.20    7.18
 -22  -3   1   11.19    8.06
 -23  -3   1   29.63    9.97
 -23  -3   1   21.37    8.46
 -23   3  -1   20.77    7.52
 -24  -3   1   25.45    8.83
 -24  -3   1   14.20    8.08
 -24   3  -1   36.60    8.05
 -25  -3   1   24.28    8.79
 -25  -3   1   15.07    8.33
 -25   3  -1   18.84    6.63
 -26  -3   1   99.04   14.68
 -26  -3   1   64.30   13.17
 -26   3  -1   75.42   10.47
 -27  -3   1   84.87   13.07
 -27  -3   1   57.69   12.46
 -27   3  -1   65.54    9.31
 -28  -3   1   12.41    7.13
 -28  -3   1    5.41    8.02
 -28   3  -1   11.43    5.46
 -29  -3   1   -0.49    5.98
 -29  -3   1   -0.39    5.89
 -29   3  -1    5.68    4.39
 -30  -3   1   19.49    7.21
 -30  -3   1    5.66    6.88
 -30   3  -1   19.70    5.62
 -30  -3   1   15.11    6.08
 -31  -3   1   -1.32    5.53
 -31  -3   1    0.53    5.64
 -31   3  -1   19.05    5.50
 -31  -3   1    6.12    5.23
 -32  -3   1    1.35    5.10
 -32  -3   1   -0.95    5.20
 -32   3  -1   -1.95    3.36
 -32  -3   1    3.72    4.14
 -33  -3   1    6.51    4.99
 -33  -3   1    2.81    5.07
 -33   3  -1    5.78    3.53
 -33  -3   1    1.37    4.10
 -34  -3   1   -6.35    4.85
 -34  -3   1   -1.79    4.67
 -34   3  -1    3.94    3.12
 -34  -3   1    2.44    3.76
 -35  -3   1    6.03    4.08
 -35  -3   1   -3.68    4.31
 -35   3  -1    3.98    2.90
 -35   3  -1    2.17    2.69
 -35  -3   1    2.87    3.04
 -36   3  -1    1.70    2.46
 -36  -3   1   -6.51    4.55
 -36  -3   1   -0.71    2.61
 -37  -3   1    1.15    3.40
 -37   3  -1    1.30    2.12
 -37   3  -1    2.85    2.32
 -37  -3   1    2.13    2.61
 -38  -3   1    3.53    3.30
 -38   3  -1    1.50    1.86
 -38   3  -1    2.89    2.00
 -38  -3   1    2.80    2.31
 -39   3  -1    0.67    1.49
 -39  -3   1    4.00    2.62
 -38   3   2    3.53    1.88
 -37   3   2   -1.57    2.11
 -37   3   2    5.68    2.32
 -36   3   2   -2.71    2.36
 -36   3   2   -1.88    2.15
 -36  -3  -2   -3.89    3.06
 -35  -3  -2   12.70    4.27
 -35   3   2    5.26    2.71
 -34  -3  -2   -3.87    3.69
  34  -3   2   -1.33    3.72
 -34   3   2   -0.16    2.35
 -33  -3  -2   -9.52    4.54
  33  -3   2   -3.72    4.11
 -33   3   2    0.12    2.63
 -32   3   2    2.48    2.40
  32  -3   2   -2.98    4.39
 -32   3   2    2.76    2.77
 -31   3   2    3.78    2.60
  31  -3   2    8.48    5.80
 -31  -3  -2    8.67    5.30
 -31   3   2    0.02    3.10
 -30   3   2   -1.57    2.46
 -30  -3  -2    5.26    5.17
  30  -3   2   -1.59    4.82
 -30   3   2    0.23    2.92
 -29   3   2   10.30    3.55
 -29  -3  -2   10.86    5.85
  29  -3   2    3.80    4.88
 -29   3   2   15.21    4.68
 -28   3   2    4.08    3.31
 -28  -3  -2    1.04    4.81
  28  -3   2   -1.70    5.37
 -28   3   2    3.87    3.40
 -27   3   2   10.84    4.02
 -27  -3  -2    8.02    6.11
  27  -3   2   14.36    8.23
 -27   3   2   17.34    5.09
 -26   3   2   42.07    6.70
 -26  -3  -2   50.62   10.52
  26  -3   2   51.01    9.45
 -26   3   2   49.50    6.89
 -25  -3  -2   31.98    8.96
 -25   3   2   28.37    5.78
  25  -3   2   31.81    8.13
 -25   3   2   36.53    6.35
 -24   3   2   27.82    6.23
 -24  -3  -2   33.61    9.79
  24  -3   2   29.23    7.73
 -24   3   2   36.73    6.28
 -23   3   2   35.34    6.55
 -23  -3  -2   37.69    9.07
  23  -3   2   44.88    9.29
 -23   3   2   45.10    6.87
 -22   3   2   12.44    4.42
 -22  -3  -2    9.78    6.29
  22  -3   2    0.57    5.80
 -22   3   2   13.17    4.14
 -21  -3  -2   50.90   10.86
  21  -3   2   68.23   10.82
 -21   3   2   69.08    7.98
 -20  -3  -2  210.23   18.91
  20  -3   2  257.11   15.33
  20  -3   2  237.98   18.15
 -20   3   2  251.67   14.09
 -19  -3  -2  332.61   22.79
  19  -3   2  374.86   18.32
  19  -3   2  335.62   21.27
 -19   3   2  377.47   16.62
 -18  -3  -2   96.17   12.48
  18  -3   2   91.16   10.02
  18  -3   2   91.28   11.47
 -18   3   2  111.52    9.36
  18  -3   2   68.52    7.90
  17  -3   2  193.07   12.71
  17  -3   2  261.76   15.48
  17  -3   2  254.27   18.37
 -17  -3  -2  243.42   18.81
  17   3  -2  253.49   59.87
  17   3  -2  323.09   68.40
 -17   3   2  142.89   43.39
  16  -3   2  128.94   11.03
 -16  -3  -2  143.58   14.23
  16  -3   2  149.56   12.70
  16  -3   2  158.75   14.60
  16   3  -2  154.52   47.77
  16   3  -2  112.25   34.00
 -16   3   2  107.53   34.12
  15   3  -2  412.72   77.56
  15  -3   2  358.92   17.07
 -15  -3  -2  452.60   24.96
  15  -3   2  424.85   23.50
  15  -3   2  467.46   20.89
  15   3  -2  454.34   76.14
 -15   3   2  372.82   65.68
  14   3  -2  485.81   79.22
  14  -3   2  402.78   18.57
 -14  -3  -2  465.68   24.99
  14  -3   2  485.40   24.51
  14   3  -2  508.25   81.76
 -14   3   2  391.62   66.10
  13  -3   2  368.26   17.02
  13  -3   2  394.45   21.93
  13   3  -2  362.82   63.01
  13   3  -2  413.88   72.23
 -13  -3  -2  378.29   22.99
 -13   3   2  332.10   58.12
  12   3  -2   94.24   28.20
  12  -3   2  160.52   14.13
  12   3  -2  137.77   40.77
 -12   3   2  154.07   38.99
 -12   3   2  168.47   42.71
  11   3  -2  111.23   34.37
  11  -3   2   91.61   10.55
  11   3  -2  102.76   39.40
 -11   3   2  114.73   34.88
  10   3  -2    6.83   18.49
  10   3  -2   -2.58   16.66
  10  -3   2   20.93    6.49
 -10   3   2   26.37   22.07
   9   3  -2   86.75   34.30
  -9   3   2   79.86   27.12
   8   3  -2  212.05   50.69
  -8   3   2  211.02   45.51
   7   3  -2   34.97   18.44
  -7   3   2    6.47   18.45
   6   3  -2   -6.00   19.55
  -6   3   2   19.16   11.65
   5   3  -2   73.16   31.20
  -5   3   2  134.07   36.63
   4   3  -2  -11.58   15.83
  -4   3   2  -20.25   22.63
   3   3  -2   22.83   20.74
  -3   3   2   16.89   16.65
   2   3  -2   30.58   25.98
  -2   3   2   60.89   26.30
  -1   3   2   42.60   20.39
   1   3  -2   37.50   14.49
  -1   3   2   27.95   16.11
   0   3  -2  -10.67   20.10
   0   3   2    1.09   13.06
   0   3   2   -4.32   15.99
  -1   3  -2   36.52   26.29
  -1   3  -2   43.92   22.84
   1   3   2   43.22   22.13
   1   3   2   69.30   23.58
   2   3   2   46.02   21.68
  -2   3  -2   72.20   31.01
   2   3   2   48.55   19.15
  -3   3  -2   13.92   12.86
  -3   3  -2   39.46   25.22
   3   3   2   22.16   17.64
  -4   3  -2    2.34   20.35
   4   3   2   -0.05   16.90
  -4   3  -2  -23.91   21.58
  -5   3  -2  130.19   45.86
  -5   3  -2   90.59   34.35
   5   3   2   63.13   23.33
  -6   3  -2    8.47   18.91
  -6   3  -2   59.11   35.69
   6   3   2   11.35   13.13
  -7   3  -2   32.22   24.30
  -7  -3   2   -3.12   15.40
   7   3   2    9.53   14.96
  -7   3  -2   15.32   17.73
  -8   3  -2  240.75   57.24
  -8  -3   2  211.23   48.59
   8   3   2  189.21   40.90
  -8   3  -2  248.48   53.97
  -9   3  -2  136.94   44.46
  -9  -3   2   84.84   11.43
  -9  -3   2   99.56   30.15
  -9   3  -2   36.49   14.96
 -10  -3   2   -9.60    7.80
 -10  -3   2    4.99   16.67
 -10   3  -2   -0.09   20.31
 -10   3  -2  -15.79   24.71
 -10  -3   2    0.16    5.60
 -10  -3   2    5.74    4.65
 -11  -3   2   82.87   11.76
 -11   3  -2   72.64   33.66
 -11  -3   2  137.57   44.48
 -11   3  -2  107.76   38.31
 -11  -3   2   74.14   11.24
 -11  -3   2   90.78   11.69
 -12  -3   2  125.71   13.94
 -12   3  -2  164.81   52.78
 -12   3  -2  165.35   51.11
 -12  -3   2  138.45   13.99
 -12  -3   2  153.91   14.42
 -13   3  -2  369.60   72.55
 -13  -3   2  336.67   23.20
 -13  -3   2  353.69   22.92
 -13  -3   2  355.95   22.91
 -13  -3   2  367.34   22.15
 -13   3  -2  408.19   81.45
 -14  -3   2  406.86   26.50
  14  -3  -2  480.46   17.91
 -14  -3   2  465.66   25.64
  14   3   2  383.69   64.34
 -14  -3   2  462.92   26.85
 -14   3  -2  496.15   88.51
 -14  -3   2  454.94   25.27
 -14   3  -2  440.08   86.67
 -15  -3   2  460.66   28.21
 -15   3  -2  353.03   78.12
  15  -3  -2  466.59   17.25
 -15  -3   2  428.21   25.11
  15   3   2  391.49   69.46
 -15   3  -2  408.77   84.72
 -15  -3   2  467.20   27.03
 -15  -3   2  413.10   24.24
 -16  -3   2  129.94   15.78
 -16   3  -2  171.73   56.63
  16  -3  -2  149.19   10.05
 -16  -3   2  163.61   15.81
  16   3   2  124.39   38.13
 -16  -3   2  156.02   15.95
 -16  -3   2  142.26   15.06
 -16   3  -2  154.75   50.63
 -17  -3   2  217.18   20.85
 -17   3  -2  205.61   70.80
  17  -3  -2  230.28   12.40
 -17  -3   2  263.49   20.29
  17   3   2  176.95   46.05
 -17  -3   2  266.86   21.12
 -17   3  -2  220.73   62.88
 -17  -3   2  225.03   19.15
  18  -3  -2   80.62    7.21
 -18  -3   2  100.78   12.83
  18   3   2   93.33   43.25
 -18  -3   2   95.04   12.96
 -18  -3   2   83.00   12.51
 -18  -3   2   88.52   14.07
 -19  -3   2  354.91   27.23
 -19  -3   2  380.11   24.98
 -19  -3   2  401.49   25.13
 -19  -3   2  337.49   23.68
 -20  -3   2  229.49   22.34
 -20  -3   2  254.11   20.33
 -20  -3   2  244.67   20.36
 -21  -3   2   56.31   12.09
 -21  -3   2   65.88   11.56
 -21  -3   2   75.65   12.36
 -22  -3   2   19.64    7.95
 -22  -3   2   14.65    8.73
 -22  -3   2   11.50    6.42
 -23  -3   2   51.66   11.63
 -23  -3   2   47.60    9.11
 -23  -3   2   46.19   10.01
 -24  -3   2   48.26   11.64
 -24  -3   2   34.08    8.58
 -24   3  -2   37.96    8.13
 -24  -3   2   39.65    9.65
 -25  -3   2   30.90    8.68
 -25   3  -2   34.43    7.27
 -25  -3   2   41.67    9.35
 -25  -3   2   55.07   11.45
 -26  -3   2   66.58   12.04
 -26  -3   2   48.44   10.38
 -26   3  -2   43.46    7.33
 -26  -3   2   50.34   10.12
 -27  -3   2   13.14    7.41
 -27  -3   2    4.76    4.93
 -27   3  -2   16.30    4.94
 -27  -3   2   16.35    6.35
 -28  -3   2    2.34    5.58
 -28  -3   2    1.78    4.68
 -28   3  -2    1.89    3.92
 -28  -3   2    1.80    5.03
 -29  -3   2    7.79    5.85
 -29  -3   2    7.81    5.11
 -29   3  -2   11.29    4.20
 -29  -3   2   15.92    6.69
 -30  -3   2   -3.27    5.80
 -30  -3   2    1.35    4.51
 -30   3  -2   -0.70    3.17
 -30  -3   2   -0.17    4.68
 -31  -3   2    5.63    5.41
 -31  -3   2    1.20    3.91
 -31   3  -2    5.31    3.20
 -31  -3   2    1.62    4.12
 -32  -3   2    4.35    4.70
 -32  -3   2    7.27    4.40
 -32   3  -2    0.90    2.52
 -32  -3   2    0.74    3.80
 -33  -3   2   -1.55    3.80
 -33  -3   2  -10.33    4.30
 -33   3  -2    0.55    2.22
 -33  -3   2   -2.75    4.21
 -34  -3   2   -3.92    3.32
 -34   3  -2    2.54    2.37
 -34  -3   2    1.33    3.52
 -35  -3   2    4.02    3.46
 -35  -3   2   -1.13    2.61
 -35   3  -2    4.27    2.00
 -35  -3   2    9.45    3.98
  36   3   2    3.28    3.42
 -36  -3   2    2.25    3.04
 -36   3  -2   -1.00    2.21
 -36  -3   2    0.34    2.55
  37   3   2    2.37    2.68
 -37  -3   2    6.97    3.15
 -37   3  -2   -0.34    1.88
 -37  -3   2    7.34    3.01
  38   3   2    0.11    2.21
 -38   3  -2    1.50    1.56
 -38  -3   2    2.83    1.96
 -35   3   3   -1.07    1.69
  34  -3   3   -1.88    3.14
 -34   3   3    1.89    2.07
  33  -3   3    2.27    3.38
 -33   3   3   -0.74    2.38
 -32   3   3    3.38    2.40
 -32   3   3    2.97    1.77
  31  -3   3    1.27    4.01
 -31   3   3    9.40    3.39
 -31   3   3    8.73    2.71
 -31   3   3    5.48    2.28
 -30   3   3    6.44    2.67
 -30   3   3    2.53    2.73
  30  -3   3   -0.54    4.53
 -30   3   3    5.18    2.66
 -29   3   3    8.00    2.93
 -29   3   3    6.57    3.59
  29  -3   3   15.37    5.74
 -29   3   3   14.96    3.27
 -28   3   3   10.44    3.28
  28  -3   3   14.17    5.87
 -28   3   3   14.57    3.41
 -27   3   3    8.13    3.17
  27  -3   3   11.43    6.10
 -26   3   3   -2.05    2.55
  26  -3   3   -1.42    4.83
 -25   3   3   10.27    4.09
  25  -3   3    2.09    5.15
 -24   3   3    7.47    3.94
  24  -3   3   11.17    6.38
  23  -3   3   64.98   10.33
 -23   3   3   56.81    6.94
  22  -3   3   38.82    8.94
 -22   3   3   46.35    6.52
  21  -3   3  186.22   16.19
 -21   3   3  187.59   12.31
  20  -3   3  260.14   17.33
  20  -3   3  238.49   18.44
 -20   3   3  269.57   14.50
  19  -3   3   85.73   10.64
  19  -3   3   72.90   11.19
 -19   3   3   79.76    8.44
  18  -3   3   72.22    9.63
  18  -3   3   60.29   10.14
 -18   3   3   62.97    7.87
  17  -3   3  271.67   17.61
  17  -3   3  249.56   19.06
 -17   3   3  273.67   14.70
  16  -3   3   97.49   11.00
  16  -3   3   81.20   11.23
 -16   3   3   92.66    9.01
  15  -3   3   93.25   10.65
  15  -3   3   75.79   11.48
 -15   3   3   95.62    9.23
 -14   3   3  227.46   13.89
  14  -3   3  205.16   15.31
  14  -3   3  189.70   16.41
 -14   3   3  235.63   13.75
  13  -3   3  263.51   16.67
  13  -3   3  251.70   18.99
 -13   3   3  276.44   14.80
  12  -3   3  170.45   14.44
  12  -3   3  176.27   15.50
 -12   3   3  186.03   12.43
  11  -3   3   97.29   10.95
  11  -3   3  104.32   13.09
  11  -3   3   89.35   12.09
 -11   3   3  109.72    9.49
 -10   3   3   29.13    5.46
  10  -3   3   29.14    6.71
  10  -3   3   29.28    8.36
  10  -3   3   18.43    6.79
  -9   3   3   26.21    5.44
   9  -3   3   24.26    6.51
   9  -3   3   28.98    7.67
   9   3  -3   -3.90   17.21
   9  -3   3   26.18    7.99
  -9   3   3    9.71   19.88
  -8   3   3    3.85    4.20
   8   3  -3    9.87   16.33
   8  -3   3    6.59    6.58
   8   3  -3  -13.15   16.95
   8  -3   3    0.80    5.14
  -8   3   3   -6.65   16.45
  -7   3   3   29.59    5.28
   7   3  -3   -9.77   29.02
   7  -3   3   24.89    7.62
   7  -3   3   22.32    7.46
  -7   3   3   15.44   24.41
  -6   3   3   21.51    5.30
   6   3  -3    1.69   17.62
   6  -3   3   14.94    6.95
   6  -3   3   20.03    7.54
   5  -3   3   75.72   11.26
  -5   3   3   89.92    9.58
   5  -3   3   61.93   10.87
  -5   3   3   85.17    8.71
  -4   3   3   19.70    5.49
   4   3  -3   -4.08   14.50
  -4   3   3   23.67    6.42
   4  -3   3   16.20    7.79
   4  -3   3   22.46    7.71
  -3   3   3   29.12    5.55
   3   3  -3   36.44   23.70
  -3   3   3   53.18    7.80
   3  -3   3   29.90    7.09
   3  -3   3   36.89    9.03
  -2   3   3   39.64    6.43
   2   3  -3   26.79   27.72
  -2   3   3   41.81    7.51
   2  -3   3   34.49    8.12
   2  -3   3   35.44    9.68
   1   3  -3   59.13   31.70
  -1   3   3   66.82    8.74
   1  -3   3   46.68    9.14
   1  -3   3   59.44   10.69
  -1   3   3   47.92    7.10
  -1   3   3   50.36   30.08
   0   3   3   24.66    6.04
   0   3  -3   -2.26   15.63
   0   3   3   33.92    7.68
   0  -3   3   29.82    9.15
   0  -3   3   20.43    8.57
   0   3   3   42.88   24.19
   1   3   3   48.37    6.85
  -1   3  -3   24.80   19.43
   1   3   3   60.07    8.54
   1   3   3   14.25   25.54
  -1  -3   3   54.23   10.60
   1   3   3    9.84   28.11
  -2   3  -3   27.87   25.33
  -2  -3   3   47.27   10.17
   2   3   3   10.25   20.64
  -3   3  -3   22.40   17.26
   3   3   3   37.00   17.66
  -3  -3   3   20.29    7.09
   3   3   3   42.17   23.82
  -4  -3   3   12.32    6.62
  -4   3  -3  -23.17   24.00
   4   3   3   18.76   20.36
  -4  -3   3   20.31    7.00
   4   3   3  -15.28   23.33
  -5  -3   3   58.55   10.17
  -5   3  -3   58.72   28.72
   5   3   3   80.47   29.93
  -5  -3   3   68.09   11.46
   6   3   3   12.41    5.47
  -6  -3   3   19.22    6.62
   6   3   3   35.84   25.03
  -6  -3   3   25.08    9.05
   7   3   3   27.30    6.52
  -7  -3   3   17.91    6.09
  -7   3  -3    5.96   22.67
   7   3   3    7.78   17.99
  -7  -3   3   21.99    7.86
   8   3   3   11.47    5.83
  -8  -3   3   -2.24    6.17
  -8   3  -3   10.56   25.31
  -8  -3   3   32.02   33.75
   8   3   3   -0.26   19.21
  -8  -3   3   -1.61    5.47
   9   3   3   29.88    7.52
  -9  -3   3   24.82    8.59
  -9   3  -3   40.14   26.53
   9   3   3   29.43   18.45
  -9  -3   3   34.47    9.73
  -9  -3   3   22.96    7.91
  10   3   3   31.32    7.12
 -10  -3   3   14.04    6.38
 -10  -3   3  -15.61   29.52
  10   3   3   45.59   30.84
 -10  -3   3    4.30    6.65
 -10  -3   3   23.72    7.38
 -11  -3   3   90.74   12.90
 -11  -3   3   83.42   12.74
 -11  -3   3  107.54   13.68
  11   3   3  107.45   11.83
 -12  -3   3  157.78   16.17
 -12  -3   3  127.42   15.14
 -12  -3   3  158.19   16.61
  12   3   3  155.87   14.12
 -13  -3   3  230.44   19.63
 -13  -3   3  234.63   20.67
 -13  -3   3  242.34   20.32
  13   3   3  258.96   18.04
 -14  -3   3  216.74   19.84
  14   3   3  166.54   12.18
 -14  -3   3  185.63   18.79
 -14  -3   3  225.78   19.99
  14   3   3  259.84   22.31
  14   3   3  215.75   16.74
 -15  -3   3   71.98   12.13
  15   3   3   71.79    8.22
 -15  -3   3   70.73   12.51
 -15  -3   3   82.73   12.81
  15   3   3   94.81   13.65
  15   3   3   89.78   11.46
 -16  -3   3   95.44   14.14
 -16  -3   3   83.51   12.81
 -16  -3   3   92.85   13.05
  16   3   3  102.51   15.21
  16   3   3   85.95   11.24
 -17  -3   3  268.25   23.09
 -17  -3   3  265.55   21.91
 -17  -3   3  263.01   21.22
  17   3   3  266.38   18.75
  18   3   3   67.76   10.29
 -18  -3   3   75.39   13.53
 -18  -3   3   72.32   11.86
 -18  -3   3   65.59   11.71
 -19  -3   3   83.46   13.61
  19   3   3   83.91   10.00
 -19  -3   3   73.66   11.99
 -19  -3   3   87.60   13.09
  19   3   3   85.77   11.74
 -20  -3   3  282.21   23.62
  20   3   3  255.31   16.54
 -20  -3   3  279.27   21.12
 -20  -3   3  262.06   21.46
  20   3   3  262.12   18.77
 -21  -3   3  214.23   21.06
  21   3   3  179.16   13.50
 -21  -3   3  196.82   17.55
 -21  -3   3  181.97   18.07
  21   3   3  197.95   16.28
  22   3   3   41.05    8.56
 -22  -3   3   41.79   11.20
  22   3   3   53.41    8.22
 -22  -3   3   48.13    9.33
 -22  -3   3   47.33   10.26
 -23  -3   3   81.28   13.88
  23   3   3   75.64    9.00
 -23   3  -3   51.69    7.29
 -23  -3   3   71.00   10.57
 -23  -3   3   66.91   11.30
  23   3   3   64.69   10.36
  24   3   3    9.87    5.51
 -24  -3   3    0.69    6.16
  24   3   3    5.40    4.57
 -24   3  -3    1.80    3.13
 -24  -3   3   15.44    5.90
 -24  -3   3    3.13    4.87
  25   3   3    4.04    4.81
 -25  -3   3   19.15    8.63
  25   3   3    8.05    4.09
 -25   3  -3    5.55    3.48
 -25  -3   3    7.80    5.35
 -25  -3   3    8.91    5.73
  26   3   3   -3.13    4.94
  26   3   3   -0.09    3.41
 -26  -3   3   10.29    7.11
 -26   3  -3   -2.55    3.31
 -26  -3   3   -1.27    4.99
  27   3   3    4.88    4.66
 -27  -3   3    8.98    6.43
  27   3   3   12.73    3.96
 -27  -3   3   11.17    5.55
  28   3   3   10.36    5.45
 -28  -3   3    8.65    6.65
 -28  -3   3   16.79    5.87
  29   3   3   14.84    5.75
 -29  -3   3   10.54    6.52
 -29  -3   3   13.30    5.09
  30   3   3    2.89    4.18
 -30  -3   3    5.73    5.74
 -30  -3   3    0.48    3.43
  31   3   3    5.55    3.85
 -31  -3   3    4.31    4.73
 -31  -3   3    6.40    3.93
  32   3   3   -1.42    3.67
 -32  -3   3   -4.03    4.39
 -32  -3   3    2.42    2.91
  33   3   3    3.41    3.22
 -33  -3   3    2.69    3.58
 -33  -3   3    0.87    2.50
  34   3   3   -1.14    2.55
 -34  -3   3   -0.68    2.85
 -34  -3   3    0.91    1.98
  35   3   3    2.22    2.27
 -35  -3   3    4.86    3.08
 -35   3  -3   -4.56    1.99
  31  -3   4    2.09    2.34
 -30   3   4    3.20    1.78
  30  -3   4    3.13    2.74
 -29   3   4   -3.83    2.07
  29  -3   4   -5.48    3.28
 -28   3   4   -0.92    1.89
  28  -3   4    3.71    3.79
 -28   3   4    2.86    2.11
 -27   3   4    3.18    2.43
  27  -3   4    1.61    3.54
  27  -3   4   -1.05    3.81
 -27   3   4    5.59    2.37
 -26   3   4   -2.87    2.52
 -26   3   4    0.12    1.90
 -25   3   4    3.52    2.71
  25  -3   4   12.35    4.95
 -24   3   4   -1.41    2.54
  24  -3   4    0.19    4.42
 -24   3   4   -3.34    2.65
 -23   3   4    7.50    3.43
  23  -3   4    6.40    4.82
 -23   3   4   13.13    3.31
 -22   3   4    1.78    2.61
  22  -3   4    8.03    5.27
 -22   3   4    4.19    3.07
 -21   3   4    2.43    2.93
  21  -3   4    1.34    5.30
 -21   3   4    1.48    2.69
 -20   3   4    1.42    2.68
 -20   3   4    4.96    3.78
  20  -3   4    2.85    5.39
 -19   3   4   37.31    5.52
 -19   3   4   18.16    4.42
  19  -3   4   25.73    7.83
 -18   3   4    0.34    2.87
 -18   3   4   -2.58    3.01
  18  -3   4    0.98    5.52
 -17   3   4    9.25    3.89
 -17   3   4    4.75    3.08
  17  -3   4   10.45    6.79
 -16   3   4   21.56    4.70
 -16   3   4   17.75    4.52
  16  -3   4   20.04    7.56
 -15   3   4   31.99    5.38
 -15   3   4   31.66    4.92
  15  -3   4   30.88    7.16
 -15   3   4   25.07    4.65
  15  -3   4   35.21    8.48
 -14   3   4   17.98    3.89
 -14   3   4   16.23    4.34
  14  -3   4   14.96    6.34
  14  -3   4   16.88    7.29
 -14   3   4   23.32    4.23
 -13   3   4   25.84    5.28
 -13   3   4   29.00    4.93
  13  -3   4   22.82    6.18
  13  -3   4   12.23    6.59
 -12   3   4   28.06    5.39
 -12   3   4   33.73    5.53
  12  -3   4   20.44    6.89
  12  -3   4   17.61    5.61
 -11   3   4   17.25    4.21
  11  -3   4   16.69    6.51
 -11   3   4   14.28    4.04
  11  -3   4   15.73    6.96
 -10   3   4   15.92    4.40
 -10   3   4   19.60    4.63
  10  -3   4   12.90    6.74
  10  -3   4   10.37    4.98
  -9   3   4   13.45    4.61
   9  -3   4    7.06    4.69
  -9   3   4   19.12    4.79
   9  -3   4   11.70    7.59
   9  -3   4   10.69    5.72
  -8   3   4   19.60    5.05
   8  -3   4   15.94    5.72
  -8   3   4   19.03    4.76
   8  -3   4    4.50    5.89
   8  -3   4    5.76    5.21
  -7   3   4   12.99    4.51
   7  -3   4    2.66    4.31
   7  -3   4   10.41    7.06
  -7   3   4    0.67    3.08
   7  -3   4   -1.14    6.15
  -6   3   4   15.79    4.63
  -6   3   4   15.23    4.11
   6  -3   4   13.13    4.83
  -6   3   4   19.80    5.23
   6  -3   4   12.77    7.11
   6  -3   4    3.15    5.31
  -5   3   4    5.44    4.10
   5  -3   4    9.31    4.92
  -5   3   4    6.15    3.71
   5  -3   4   14.41    7.41
  -5   3   4   10.81    4.13
   5  -3   4    2.56    5.51
  -4   3   4   18.69    5.35
  -4   3   4   22.12    5.16
   4  -3   4   31.34    7.17
  -4   3   4   17.65    5.22
   4  -3   4   22.45    9.01
   4  -3   4   10.10    6.24
  -3   3   4   66.99    7.94
   3  -3   4   69.19    9.32
  -3   3   4   70.65    8.99
   3  -3   4   60.19   11.41
   3  -3   4   56.40   10.80
  -3   3   4   62.82    7.91
  -2   3   4   28.64    5.97
   2  -3   4   62.24    9.60
   2  -3   4   59.58   13.06
  -2   3   4   16.49    6.56
   2  -3   4   50.51   11.02
   1  -3   4  164.44   12.42
  -1   3   4  189.73   12.71
   1  -3   4  150.69   16.51
  -1   3   4  177.79   12.89
   1  -3   4  131.00   15.66
  -1   3   4  134.54   11.62
   0  -3   4   62.52    8.89
   0  -3   4   97.52   16.25
   0   3   4   37.99    8.33
   0   3   4   74.78    9.66
   0  -3   4   57.85   12.31
   0   3   4   24.84    6.27
   1   3   4  152.40   11.25
  -1  -3   4  137.44   10.77
  -1  -3   4  154.72   16.04
   1   3   4  189.80   13.55
  -1  -3   4  132.38   16.15
   1   3   4  161.06   11.69
   2   3   4   40.18    7.02
  -2  -3   4   22.98    5.60
   2   3   4   33.14    7.41
  -2  -3   4   29.59   10.62
   2   3   4   16.15    4.87
  -3  -3   4   61.59    7.22
   3   3   4   62.60    8.75
   3   3   4   69.50    8.52
  -3  -3   4   63.37   10.89
  -3  -3   4   55.46   11.10
   3   3   4   66.18    8.67
   4   3   4   17.79    5.98
   4   3   4   19.12    5.60
  -4  -3   4   14.00    4.27
   4   3   4   27.60    6.45
  -4  -3   4   18.58    7.64
   5   3   4    1.51    4.26
   5   3   4    5.48    4.15
  -5  -3   4    9.81    3.61
   5   3   4   15.53    5.86
  -5  -3   4   11.93    7.36
   6   3   4    7.33    4.50
   6   3   4   10.09    4.24
  -6  -3   4   13.40    3.74
   6   3   4    8.84    4.65
  -6  -3   4   10.76    6.35
   7   3   4   -2.67    3.96
   7   3   4    4.32    3.81
  -7  -3   4    2.39    2.75
   7   3   4    5.34    4.90
  -7  -3   4    0.94    5.96
   8   3   4   17.89    5.77
   8   3   4   16.15    5.08
  -8  -3   4   13.16    3.54
   8   3   4   15.81    5.66
  -8  -3   4    9.00    6.49
   9   3   4   15.98    5.55
   9   3   4   10.66    4.11
   9   3   4   13.23    5.55
  -9  -3   4    1.21    6.35
  10   3   4   17.90    5.92
  10   3   4    7.21    3.53
  10   3   4   12.53    4.55
 -10  -3   4   13.90    7.30
  11   3   4   13.03    5.45
 -11  -3   4   12.11    6.30
  11   3   4   12.17    4.46
  11   3   4   11.80    5.04
 -11  -3   4   13.52    7.39
  12   3   4   28.42    7.00
 -12  -3   4   20.97    7.32
  12   3   4   24.27    5.19
  12   3   4   28.44    6.69
 -12  -3   4   20.86    9.11
  13   3   4   16.56    5.71
  13   3   4   17.56    4.69
 -13  -3   4   20.81    7.52
  13   3   4   27.30    6.37
 -13  -3   4   25.35    8.72
  14   3   4   23.83    6.24
  14   3   4   20.57    4.68
 -14  -3   4   15.18    6.25
  14   3   4   16.96    5.57
 -14  -3   4   19.95    7.96
  15   3   4   33.13    6.95
  15   3   4   20.72    4.60
 -15  -3   4   31.15    7.99
  15   3   4   28.27    6.51
 -15  -3   4   36.00    9.96
  16   3   4   24.66    6.21
  16   3   4   20.62    4.21
 -16  -3   4   25.05    7.63
  16   3   4   22.65    6.58
 -16  -3   4   18.36    8.29
  17   3   4    9.94    6.31
 -17  -3   4    4.35    4.89
  17   3   4    1.61    3.74
 -17  -3   4    5.41    6.15
  18   3   4    1.41    4.09
 -18  -3   4    4.23    5.30
  18   3   4    5.50    4.32
 -18  -3   4   -4.85    7.34
  19   3   4   27.67    6.45
 -19  -3   4   26.87    7.52
  19   3   4   30.85    5.74
 -19  -3   4   32.23    8.85
  20   3   4    0.71    3.97
 -20  -3   4    6.99    6.27
  20   3   4    1.39    3.42
 -20  -3   4    4.41    6.10
  21   3   4   -1.87    4.75
 -21  -3   4   11.09    6.83
  21   3   4    2.56    3.69
 -21  -3   4    5.37    5.55
  22   3   4    5.80    4.33
  22   3   4    3.62    3.56
 -22  -3   4    2.26    4.78
 -22  -3   4    8.11    5.74
  23   3   4    4.07    4.41
 -23  -3   4   20.11    6.46
  23   3   4   11.00    3.93
 -23  -3   4   11.42    5.83
  24   3   4   -1.62    3.79
 -24  -3   4   -2.22    4.66
  24   3   4    0.32    3.00
 -24  -3   4   -3.65    4.97
  25   3   4   10.55    4.29
 -25  -3   4   18.90    5.88
  25   3   4   12.47    3.87
 -25  -3   4    8.77    4.60
  26   3   4   -1.18    3.27
 -26  -3   4   -1.83    4.16
 -26  -3   4    0.21    3.04
  27   3   4    0.44    2.72
 -27  -3   4    3.47    3.44
  28   3   4    7.29    3.29
 -28  -3   4    3.96    3.35
  29   3   4    1.40    2.51
 -29  -3   4   -0.02    2.64
  30   3   4    8.56    2.99
 -30  -3   4    3.17    2.69
  23  -3   5    0.50    2.15
  23  -3   5   -1.06    2.74
  22  -3   5    5.37    3.10
 -22   3   5    6.69    1.89
  21  -3   5    2.58    3.08
  21  -3   5   -0.95    3.20
 -21   3   5    1.19    1.53
 -21   3   5    2.92    1.88
  20  -3   5    4.21    3.19
 -20   3   5    7.76    2.13
 -20   3   5   11.99    2.74
  19  -3   5   -2.81    3.32
 -19   3   5   -1.56    1.85
 -19   3   5   -0.43    2.04
  18  -3   5   21.85    5.51
 -18   3   5   26.44    3.73
  17  -3   5   30.66    6.17
 -17   3   5   28.38    3.99
  16  -3   5   12.94    4.74
 -16   3   5   15.22    3.38
  15  -3   5    7.18    4.45
 -15   3   5    8.02    2.88
 -14   3   5   18.36    3.49
  14  -3   5   10.58    4.50
 -14   3   5   14.98    3.59
 -13   3   5    6.87    3.25
  13  -3   5    6.53    4.57
 -13   3   5    6.11    2.89
 -12   3   5   29.92    4.49
  12  -3   5   22.77    6.52
 -12   3   5   24.73    4.35
  11  -3   5   21.85    6.44
 -11   3   5   26.22    4.25
 -11   3   5   19.99    4.16
 -10   3   5   15.46    3.75
  10  -3   5   19.22    6.52
 -10   3   5   18.22    4.08
  -9   3   5    9.08    3.43
   9  -3   5    3.37    5.07
  -9   3   5    8.79    3.55
  -8   3   5    5.48    3.21
   8  -3   5    3.33    5.20
  -8   3   5    3.68    3.19
  -7   3   5    1.26    2.67
   7  -3   5    1.98    5.36
  -7   3   5    2.41    2.96
  -6   3   5   -1.09    2.79
   6  -3   5    2.81    5.04
  -6   3   5    5.75    3.78
  -5   3   5   -3.38    3.81
   5  -3   5    6.32    6.43
  -5   3   5    0.32    2.90
  -4   3   5    7.77    3.20
   4  -3   5    7.63    6.23
   4  -3   5    5.59    4.83
  -4   3   5    7.92    3.72
  -3   3   5   10.46    3.51
   3  -3   5   10.13    8.15
   3  -3   5   -3.01    4.49
  -3   3   5    5.93    3.53
  -2   3   5   41.35    5.60
  -2   3   5   40.33    6.39
   2  -3   5   48.35    9.36
   2  -3   5   26.73    8.29
  -2   3   5   50.81    6.78
  -1   3   5   17.85    4.45
  -1   3   5    9.13    4.67
   1  -3   5    5.13    5.86
  -1   3   5    9.67    4.23
   0   3   5   25.62    4.81
   0   3   5   21.54    5.80
   0  -3   5   29.45    8.26
   0  -3   5   36.70    8.08
   0   3   5   16.44    4.33
   1   3   5   22.25    4.74
   1   3   5   19.08    5.64
  -1  -3   5   12.40    6.74
   1   3   5    7.10    3.41
   2   3   5   42.22    6.05
   2   3   5   42.89    6.67
  -2  -3   5   43.60    9.16
  -2  -3   5   29.51    8.57
   2   3   5   37.28    5.57
   2   3   5   30.23    5.69
   3   3   5    7.50    4.08
   3   3   5   11.37    4.55
  -3  -3   5   19.60    7.99
  -3  -3   5   11.84    6.50
   3   3   5    0.91    3.69
   4   3   5   15.46    4.29
   4   3   5    6.05    3.52
  -4  -3   5   10.85    6.29
  -4  -3   5    3.83    5.55
   4   3   5    8.74    4.09
   5   3   5    3.10    3.39
   5   3   5   -2.33    3.69
  -5  -3   5   10.13    6.54
  -5  -3   5    3.67    5.61
   5   3   5   -1.41    3.55
   6   3   5    4.92    3.36
   6   3   5    3.82    3.43
  -6  -3   5   13.55    6.88
  -6  -3   5    4.64    5.39
   6   3   5    2.23    3.30
   7   3   5    0.62    2.78
   7   3   5    4.38    3.57
  -7  -3   5    6.38    5.85
  -7  -3   5   -0.21    4.75
   7   3   5   -3.14    3.62
   8   3   5    6.41    3.47
   8   3   5   12.53    4.30
  -8  -3   5    4.88    4.72
  -8  -3   5    5.62    5.24
   8   3   5    2.45    3.15
   9   3   5    8.75    3.61
   9   3   5    9.31    4.38
  -9  -3   5    6.32    5.18
  -9  -3   5    7.99    6.42
   9   3   5    4.68    3.70
  10   3   5   21.91    4.49
  10   3   5   13.12    4.87
 -10  -3   5   11.83    5.60
 -10  -3   5    3.89    5.41
  10   3   5   16.60    4.69
  11   3   5   24.18    4.70
  11   3   5   23.51    5.20
 -11  -3   5   22.71    6.37
 -11  -3   5   13.61    7.19
  11   3   5    8.95    4.48
  12   3   5   22.15    4.47
  12   3   5   19.61    5.16
 -12  -3   5   21.79    5.90
 -12  -3   5   25.38    7.82
  12   3   5   16.24    4.73
  13   3   5    8.13    3.27
  13   3   5    3.69    3.40
 -13  -3   5    4.42    4.36
 -13  -3   5   10.52    5.99
  13   3   5    4.43    3.21
  14   3   5   12.27    3.47
  14   3   5    9.11    3.90
 -14  -3   5   11.06    4.77
 -14  -3   5   13.54    5.91
  14   3   5   13.67    4.18
  15   3   5    2.58    3.40
 -15  -3   5    5.88    3.94
 -15  -3   5    3.47    5.27
  15   3   5    2.77    2.92
  16   3   5   13.54    4.13
 -16  -3   5    8.63    4.08
 -16  -3   5    8.78    5.67
  16   3   5    6.55    3.72
  17   3   5   28.24    5.14
 -17  -3   5   31.68    5.66
 -17  -3   5   18.03    5.73
  17   3   5   19.11    4.77
  18   3   5   23.37    4.50
 -18  -3   5   32.69    5.30
 -18  -3   5   23.97    6.52
  18   3   5   18.37    4.40
  19   3   5   -1.00    2.48
 -19  -3   5    1.14    3.06
 -19  -3   5    1.00    3.67
  19   3   5   -0.63    2.54
 -20  -3   5   10.12    3.56
 -20  -3   5    9.68    4.65
 -21  -3   5    5.64    3.07
 -21  -3   5    0.46    3.29
  21   3   5    0.59    2.28
 -22  -3   5    8.97    2.80
 -22  -3   5    5.16    2.99
  22   3   5    8.15    2.75
 -23  -3   5    3.49    2.59
  23   3   5   -0.23    1.84
   8  -3   6    1.40    2.08
   7  -3   6   -5.02    2.43
  -6   3   6    2.81    2.04
   6  -3   6   -0.31    2.42
  -5   3   6    4.36    2.14
   5  -3   6   -2.18    2.38
  -4   3   6    4.53    2.29
   4  -3   6    1.33    2.28
  -3   3   6    3.14    2.25
   3  -3   6    4.94    2.58
  -2   3   6    4.40    2.35
   2  -3   6    3.21    2.68
  -1   3   6   -1.70    2.16
   1  -3   6    2.55    2.64
   0   3   6   -1.85    2.33
   0  -3   6    4.48    2.95
   1   3   6   -1.56    2.00
  -1  -3   6    3.25    2.69
   2   3   6    5.80    2.46
  -2  -3   6   -0.85    2.37
   3   3   6    1.24    2.03
  -3  -3   6    2.55    2.61
   4   3   6    3.35    2.29
  -4  -3   6   -5.86    2.82
   5   3   6    0.44    1.95
  -5  -3   6   -4.64    2.77
   6   3   6    2.93    1.98
  -6  -3   6    6.50    2.67
  -7  -3   6    2.46    2.22
  -8  -3   6    3.04    1.99
  -9  -3   6    0.33    1.71
   0  -4   0   -4.97    5.44
   0  -4   0    2.29    4.39
   1  -4   0    0.38    5.30
  -1  -4   0    3.05    5.41
   1   4   0   -1.38   20.42
   1  -4   0    6.28    5.68
  -1  -4   0    8.73    5.65
   2  -4   0   -3.78    5.60
  -2  -4   0    8.40    6.88
  -2   4   0   35.45   32.83
   2  -4   0    1.47    4.93
   2   4   0   42.74   24.07
  -2  -4   0    0.90    4.02
  -3  -4   0   24.83    7.01
   3  -4   0   24.21    6.74
  -3  -4   0   25.10    8.32
  -3   4   0   19.38   24.79
   3  -4   0   18.57    6.39
   4  -4   0   12.52    6.57
  -4  -4   0    6.51    5.58
   4  -4   0    4.81    5.36
  -4  -4   0   11.57    6.73
   5  -4   0   21.55    7.89
  -5  -4   0   16.75    7.44
  -5   4   0   33.34   27.88
   5  -4   0   21.83    6.85
  -5  -4   0   23.11    6.88
   5   4   0    9.44   26.96
  -6  -4   0   15.43    6.83
   6  -4   0   18.66    6.64
  -6  -4   0   16.18    7.03
   6   4   0   21.50   20.98
  -7  -4   0   44.87    9.02
  -7   4   0   31.31   18.49
   7  -4   0   34.85    7.28
  -7  -4   0   31.20    7.63
   7   4   0   37.95   30.40
  -8  -4   0    0.88    5.81
  -8  -4   0    3.78    5.27
  -8   4   0  -16.53   27.40
   8  -4   0    9.36    5.14
   8   4   0   28.25   28.17
  -9  -4   0   77.17   11.46
  -9  -4   0   63.44    9.98
   9  -4   0   79.27    9.83
   9   4   0   77.20   33.35
 -10  -4   0    1.66    5.33
  10  -4   0    7.74    4.76
 -10  -4   0   -0.87    5.09
 -11  -4   0  279.80   21.22
  11  -4   0  272.21   17.14
 -11  -4   0  227.04   18.59
 -12  -4   0   20.43    8.16
  12  -4   0   15.90    5.36
 -12  -4   0    7.06    5.88
 -13  -4   0   20.71    7.49
  13  -4   0   24.35    5.85
 -13  -4   0   19.39    7.09
 -14  -4   0   52.52   10.28
  14  -4   0   65.84    8.43
 -14  -4   0   44.40    8.93
 -15  -4   0   41.97    7.96
  15  -4   0   49.53    7.62
 -15  -4   0   50.84   10.00
 -16  -4   0   -3.01    5.21
 -16  -4   0    2.14    5.46
  16  -4   0    4.96    3.70
 -17  -4   0    0.72    5.31
  17  -4   0    5.41    4.37
 -17  -4   0    0.56    5.82
 -17   4   0    8.02    5.22
 -18  -4   0   20.90    7.60
  18  -4   0   21.07    5.47
 -18  -4   0   22.61    8.51
 -18   4   0   28.49    6.97
 -19  -4   0   65.32   10.64
  19  -4   0   50.66    7.62
 -19  -4   0   44.40   11.37
 -19   4   0   50.08    7.98
 -20  -4   0  132.13   14.18
  20  -4   0  103.26   10.02
 -20  -4   0   97.14   13.66
 -20   4   0  100.22   10.65
 -21  -4   0   10.41    7.96
  21  -4   0    5.88    3.99
 -21   4   0    7.57    4.55
 -22  -4   0    8.46    5.23
 -22  -4   0    1.01    6.50
 -22   4   0   10.48    4.70
 -23  -4   0   55.97    9.20
 -23  -4   0   43.19   10.91
 -23   4   0   49.94    7.19
 -24  -4   0   -1.95    4.71
 -24  -4   0   -1.80    5.68
 -24   4   0    3.89    3.96
 -25  -4   0   -1.95    4.70
 -25  -4   0    3.89    6.13
 -25   4   0   -2.47    3.31
 -26  -4   0    4.71    4.76
 -26  -4   0    7.11    5.88
 -26   4   0    6.61    4.02
 -27  -4   0   -6.54    6.27
 -27   4   0   -3.16    3.58
 -28  -4   0    0.29    5.20
 -28   4   0    2.78    3.08
 -29  -4   0    4.39    4.79
 -29   4   0   -5.75    3.43
 -30  -4   0   13.11    5.56
 -30   4   0   11.28    3.43
 -31  -4   0    3.40    4.35
 -31   4   0    1.62    2.33
 -32   4   0    0.81    1.64
 -32  -4   0   -0.24    3.25
 -32   4   0   -0.55    2.03
 -33   4   0    0.65    1.37
 -33  -4   0    0.76    2.87
 -33   4   0    0.95    1.77
 -34  -4   0    1.81    2.32
 -34   4   0   -1.40    1.83
 -35  -4   0    0.17    1.83
 -35   4   0   -0.28    1.38
 -34  -4  -1   18.62    3.93
 -34   4   1   13.80    2.58
 -33  -4  -1    1.48    2.72
 -33   4   1    3.79    1.94
 -32   4   1    4.59    1.86
 -32  -4  -1    5.65    3.66
 -32   4   1   10.76    2.82
 -31   4   1    4.63    2.01
 -31  -4  -1    6.13    4.00
 -31   4   1   11.60    2.96
 -30   4   1    0.89    2.03
 -30  -4  -1    7.14    4.52
 -30   4   1    4.52    2.66
 -29   4   1    1.55    2.38
 -29  -4  -1   -5.78    4.62
 -29   4   1    2.25    2.58
 -28   4   1    3.92    2.69
 -28  -4  -1    1.38    4.36
 -28   4   1    3.90    2.84
 -27  -4  -1   11.58    6.48
 -27   4   1    9.53    3.18
 -26  -4  -1   12.07    6.24
 -26   4   1   15.38    3.95
 -25  -4  -1   16.59    6.75
 -25   4   1   17.93    4.34
 -24  -4  -1   25.75    7.99
 -24   4   1   29.39    4.96
 -23  -4  -1   22.51    7.88
 -23   4   1   23.23    4.86
 -22  -4  -1   14.52    7.06
 -22   4   1   10.50    3.82
 -21  -4  -1    8.47    6.63
 -21   4   1    8.09    3.74
  20  -4   1   24.62    5.70
 -20  -4  -1   30.40    8.09
 -20   4   1   31.74    5.52
  19  -4   1   12.95    4.69
 -19  -4  -1   21.28    8.43
 -19   4   1   19.33    5.26
  18  -4   1    9.32    4.44
 -18   4   1   10.12    4.72
  17  -4   1   20.57    5.34
 -17  -4  -1   17.17    6.78
 -17   4   1   15.16    4.63
  16  -4   1   36.67    6.56
 -16  -4  -1   36.99    8.62
 -16   4   1   36.50    6.66
 -15  -4  -1   27.24    6.74
  15  -4   1   36.44    7.18
 -15  -4  -1   22.14    7.31
 -15   4   1   36.62    5.98
 -14  -4  -1   46.27    8.13
  14  -4   1   46.18    7.74
 -14  -4  -1   44.51   10.12
 -14   4   1   37.15    6.84
 -13  -4  -1   54.44    8.87
  13  -4   1   47.66    7.69
 -13  -4  -1   45.50    9.67
 -13   4   1   50.01    7.37
 -12  -4  -1   87.19   10.85
  12  -4   1   97.55   10.68
 -12  -4  -1   83.63   12.42
 -12   4   1   99.92    9.83
 -11  -4  -1   42.92    7.94
  11  -4   1   36.55    7.35
 -11  -4  -1   33.51    8.49
 -10  -4  -1  173.42   15.05
  10  -4   1  151.48   13.49
 -10  -4  -1  140.95   15.51
  -9  -4  -1  161.30   14.47
   9  -4   1  138.07   13.35
  -9  -4  -1  140.45   15.14
  -8  -4  -1  108.71   12.45
   8  -4   1  116.04   12.32
  -8  -4  -1   99.02   12.55
   7  -4   1   52.91    9.44
  -7  -4  -1   61.72    9.65
   7  -4   1   46.54    8.55
  -7  -4  -1   44.55    9.76
   6  -4   1   45.91    8.95
  -6  -4  -1   46.18    8.73
   6  -4   1   30.02    6.84
  -6  -4  -1   33.53    8.47
   5  -4   1   12.57    6.33
  -5  -4  -1   19.79    6.44
   5  -4   1   16.28    6.02
  -5  -4  -1    4.34    5.64
   5   4  -1   -4.71   26.86
  -4  -4  -1   25.32    7.46
   4  -4   1   27.12    8.13
   4  -4   1   21.32    7.25
   4   4  -1    0.73   20.81
  -4  -4  -1   16.82    7.34
  -3  -4  -1  108.92   12.56
   3  -4   1   99.10   12.63
   3  -4   1  102.85   13.40
  -3  -4  -1   99.15   13.16
   3   4  -1  111.50   43.45
  -2  -4  -1  108.27   13.72
   2  -4   1   98.57   12.72
   2  -4   1  118.33   12.68
   2   4  -1  110.32   43.24
  -2  -4  -1  106.73   11.90
  -1  -4  -1   17.82    9.70
   1  -4   1    4.57    8.60
   1   4  -1   36.66   28.96
   1  -4   1    4.77    8.34
  -1  -4  -1    5.43    7.73
   0  -4  -1  122.99   13.82
   0  -4   1   93.18   13.23
   0  -4   1  115.44   12.59
   0  -4  -1  107.35   12.26
   0   4  -1  123.09   42.86
  -1  -4   1   -1.48    6.22
  -1   4  -1    2.27   23.19
   1  -4  -1    7.93    7.72
  -1  -4   1   11.55    9.67
  -2  -4   1  102.78   14.31
   2  -4  -1  102.14   12.07
  -2  -4   1  114.44   13.94
  -2   4  -1   78.64   36.80
  -3  -4   1   90.69   12.38
   3  -4  -1   94.39   11.40
  -3   4  -1  109.35   46.06
  -3  -4   1   99.12   12.74
  -3  -4   1   99.51   13.59
  -4  -4   1   17.87    7.73
  -4   4  -1   48.30   51.49
   4  -4  -1    9.61    4.74
  -4  -4   1   22.62    7.92
  -4  -4   1   25.37    7.94
  -5  -4   1    6.30    5.45
   5  -4  -1   10.30    4.32
  -5  -4   1   12.80    7.27
  -5  -4   1   12.95    7.19
  -6  -4   1   27.31    9.34
   6  -4  -1   33.01    6.60
  -6  -4   1   33.65    8.18
  -6  -4   1   43.53   10.37
  -7  -4   1   54.37   11.87
   7  -4  -1   52.74    7.78
  -7  -4   1   40.35    9.87
  -7  -4   1   52.60    9.74
  -8  -4   1  123.74   15.68
   8  -4  -1  121.42   11.58
  -8  -4   1   99.82   12.93
  -8  -4   1  116.69   13.96
  -9  -4   1  146.11   17.00
   9  -4  -1  134.36   11.42
  -9  -4   1  127.45   13.86
  -9  -4   1  140.99   14.82
 -10  -4   1  171.89   17.70
  10  -4  -1  161.70   13.09
 -10  -4   1  129.64   14.20
 -10  -4   1  171.92   17.07
 -11  -4   1   25.34    7.11
  11  -4  -1   36.29    6.57
 -11  -4   1   28.34    7.99
 -11  -4   1   50.87    9.57
 -12  -4   1   87.41   13.12
  12  -4  -1  101.02   10.59
 -12  -4   1   80.86   12.06
 -13  -4   1   55.73   10.92
  13  -4  -1   48.46    7.14
 -13  -4   1   49.27    9.91
 -14  -4   1   48.21   11.16
  14  -4  -1   44.91    6.90
 -14  -4   1   36.88    9.07
 -15  -4   1   35.85    9.74
  15  -4  -1   32.38    6.47
 -15  -4   1   32.55    8.03
 -16  -4   1   39.56   10.38
  16  -4  -1   41.90    6.62
 -16  -4   1   32.86    9.02
  17  -4  -1   19.14    4.80
 -17  -4   1   21.02    7.51
 -17  -4   1   24.42    8.38
  18  -4  -1   15.83    5.09
 -18  -4   1   13.02    6.35
 -18  -4   1    9.98    7.15
 -19  -4   1   21.35    8.29
  19  -4  -1   17.03    4.46
 -19  -4   1   13.40    7.64
 -20  -4   1   40.53   10.20
  20  -4  -1   32.99    5.63
 -20  -4   1   31.29    9.42
 -21  -4   1   13.87    7.38
 -21  -4   1    1.94    6.70
 -21   4  -1   12.17    4.99
 -22  -4   1   11.23    6.68
 -22  -4   1   10.38    7.24
 -22   4  -1   17.35    5.64
 -23  -4   1   27.82    8.01
 -23  -4   1   29.28    9.45
 -23   4  -1   19.70    5.52
 -24  -4   1   37.81    9.29
 -24  -4   1   24.34    8.34
 -24   4  -1   37.57    6.69
 -25  -4   1   24.73    7.45
 -25  -4   1    6.45    5.98
 -25   4  -1   17.10    4.90
 -26  -4   1   25.20    6.93
 -26  -4   1   10.40    6.29
 -26   4  -1   16.93    4.64
 -27  -4   1   15.23    5.66
 -27  -4   1   12.19    6.40
 -27   4  -1   13.21    4.46
 -28  -4   1   10.38    5.31
 -28  -4   1    6.57    4.73
 -28   4  -1    2.35    3.16
 -29  -4   1    3.34    3.94
 -29  -4   1    5.92    4.54
 -29   4  -1    6.35    3.29
 -30  -4   1    7.43    4.26
 -30  -4   1    8.42    4.30
 -30   4  -1    2.32    2.59
 -31  -4   1    4.27    3.41
 -31  -4   1    5.28    3.94
 -31   4  -1   12.30    3.32
 -32  -4   1    8.56    3.74
 -32   4  -1    6.29    2.54
 -33  -4   1    8.29    3.24
 -33   4  -1    4.12    2.16
 -34  -4   1   17.13    3.35
 -34   4  -1   18.08    2.74
 -32   4   2   -0.52    1.59
 -31   4   2   -0.95    1.37
 -30   4   2    5.96    1.99
 -30  -4  -2   10.67    3.71
 -30   4   2    3.69    1.96
 -29   4   2   11.04    2.79
 -29  -4  -2   10.66    3.73
  29  -4   2   14.95    3.73
 -29   4   2   13.89    2.65
 -28   4   2   -0.09    2.10
 -28  -4  -2    5.51    3.40
  28  -4   2   -3.78    3.20
 -28   4   2    1.40    1.89
 -27  -4  -2   43.23    7.47
  27  -4   2   48.16    6.58
 -27   4   2   49.61    4.91
 -27   4   2   45.69    5.22
 -26  -4  -2   39.69    7.44
  26  -4   2   39.70    6.21
 -26   4   2   41.19    4.77
 -26   4   2   40.15    5.14
 -25   4   2   19.28    4.04
  25  -4   2   17.32    4.66
 -25   4   2   23.44    3.90
 -24  -4  -2   26.86    6.68
  24  -4   2   36.17    6.39
 -24   4   2   35.08    4.65
 -24   4   2   42.64    5.87
 -23   4   2    1.19    3.41
 -23  -4  -2    6.78    4.42
  23  -4   2   -2.20    4.36
 -22   4   2    8.07    3.80
 -22  -4  -2    5.62    4.34
  22  -4   2    9.70    4.97
 -21   4   2   -1.25    3.19
 -21  -4  -2    5.69    4.85
  21  -4   2    3.66    4.08
 -20   4   2   44.73    6.77
 -20  -4  -2   49.16    8.17
  20  -4   2   36.68    7.33
 -19   4   2    8.82    4.77
 -19  -4  -2    0.10    4.87
  19  -4   2    4.68    4.65
 -18   4   2    2.65    3.50
 -18  -4  -2    5.60    4.37
  18  -4   2    2.11    3.70
  18  -4   2    6.72    5.18
 -17   4   2   -7.28    4.69
  17  -4   2   -2.77    2.61
 -17  -4  -2    4.69    5.00
  17  -4   2   -4.68    3.92
  17  -4   2   -1.26    4.70
 -16   4   2   14.89    5.13
  16  -4   2    9.16    3.62
 -16  -4  -2   13.93    5.71
  16  -4   2   20.56    5.59
  16  -4   2    8.76    4.31
 -15   4   2   13.27    4.13
  15  -4   2   11.34    3.91
 -15  -4  -2   12.34    4.85
  15  -4   2   19.88    5.64
  15  -4   2   16.36    5.68
  14  -4   2   39.08    6.16
 -14  -4  -2   30.54    8.04
  14  -4   2   56.52    7.98
  14  -4   2   37.72    7.11
  13  -4   2    6.01    3.69
 -13  -4  -2    6.59    4.60
  13  -4   2   10.69    4.68
  13  -4   2   21.59    6.37
  12  -4   2   10.66    3.94
 -12  -4  -2    7.30    5.03
  12  -4   2   14.51    5.52
  11  -4   2   20.16    4.54
 -11  -4  -2   16.00    5.73
  10  -4   2   57.83    7.45
 -10  -4  -2   65.09    9.97
   9  -4   2   50.79    7.26
  -9  -4  -2   45.84    8.69
   8  -4   2  112.45   10.18
  -8  -4  -2  111.97   12.15
  -8   4   2  121.54   11.25
   7  -4   2  125.67   13.31
   7  -4   2  137.75   11.66
  -7  -4  -2   97.83   12.53
  -7   4   2  124.58   11.05
   6  -4   2   74.91   10.41
   6  -4   2  105.13   10.86
  -6  -4  -2   94.20   11.30
  -6   4   2   86.69    9.24
   5  -4   2   63.35    9.64
   5  -4   2   80.11   10.02
  -5  -4  -2   62.74   10.24
  -5   4   2   62.78    7.85
  -4   4   2   10.99    4.57
   4  -4   2    2.12    5.46
   4  -4   2   10.09    6.10
  -4  -4  -2   10.72    4.92
  -3   4   2   16.90    4.80
   3  -4   2   17.56    6.95
   3  -4   2   16.91    5.84
  -3  -4  -2   20.96    6.31
   3  -4   2   16.07    7.96
   2  -4   2   48.37   11.22
   2  -4   2   83.24   11.14
  -2  -4  -2   63.23   10.56
   2  -4   2   49.43   12.88
  -2   4   2   41.27    7.03
   1  -4   2  146.39   15.73
   1  -4   2  208.57   15.78
  -1  -4  -2  195.92   15.10
   1  -4   2  176.01   18.87
   0  -4   2  115.43   14.17
   0  -4   2  184.18   15.66
   0  -4  -2  186.92   15.12
   0  -4   2  130.28   17.17
  -1  -4   2  155.57   15.26
   1  -4  -2  196.84   14.34
  -1  -4   2  200.49   15.90
  -1  -4   2  188.77   18.29
  -2  -4   2   39.33    9.82
   2  -4  -2   65.04    9.24
  -2  -4   2   55.36    9.85
  -2  -4   2   64.47   11.68
  -3  -4   2   22.57    7.49
   3  -4  -2   13.10    4.26
  -3  -4   2   12.50    6.21
  -3  -4   2   21.94    8.47
  -4  -4   2    9.23    6.98
   4  -4  -2   28.50    6.20
  -4  -4   2    5.08    6.47
  -4  -4   2   15.15    8.42
  -5  -4   2   73.46   11.58
   5  -4  -2   86.59    9.24
  -5  -4   2   66.21   10.59
  -5  -4   2   81.33   13.24
  -6  -4   2   75.70   12.16
   6  -4  -2  114.75   10.41
  -6  -4   2   98.26   12.27
  -6  -4   2   87.11   13.27
  -7  -4   2  101.15   14.41
   7  -4  -2  138.00   10.85
  -7  -4   2  122.67   13.45
  -7  -4   2  135.56   16.61
  -8  -4   2   91.98   13.34
   8  -4  -2  102.01    9.40
  -8  -4   2  111.34   12.67
  -8  -4   2  119.96   15.42
  -9  -4   2   39.39   10.02
   9  -4  -2   53.52    6.48
  -9  -4   2   62.47    9.02
  -9  -4   2   72.24   12.42
 -10  -4   2   52.81   10.19
  10  -4  -2   52.35    6.70
 -10  -4   2   61.99   10.42
 -10  -4   2   51.89   11.03
 -11  -4   2   16.85    7.19
  11  -4  -2   22.42    4.03
 -11  -4   2   26.89    7.91
 -11  -4   2   26.33    8.82
 -12  -4   2    5.07    6.05
  12  -4  -2    5.89    3.01
 -12  -4   2    6.15    5.02
 -12  -4   2    7.05    6.16
 -13  -4   2    8.88    7.10
  13  -4  -2    4.46    2.55
 -13  -4   2    4.86    4.59
 -13  -4   2    2.36    5.54
 -14  -4   2   36.55    9.55
  14  -4  -2   34.89    5.68
 -14  -4   2   50.37    9.16
 -14  -4   2   45.10    9.74
 -15  -4   2   18.53    8.27
  15  -4  -2   14.39    4.17
 -15  -4   2   11.15    5.19
 -15  -4   2   14.76    6.60
 -16  -4   2   10.62    7.38
  16  -4  -2   16.27    3.72
 -16  -4   2   23.60    7.51
 -16  -4   2   16.64    6.53
 -17  -4   2    2.31    6.69
  17  -4  -2    0.24    2.08
 -17  -4   2    8.00    4.69
 -17  -4   2   -0.58    5.65
 -18  -4   2   -0.30    6.46
 -18  -4   2   -0.59    5.20
 -19  -4   2    4.35    6.39
 -19  -4   2   13.24    5.47
 -20  -4   2   41.53   10.31
 -20  -4   2   54.79    8.89
 -21  -4   2    0.95    6.48
 -21  -4   2    1.26    4.16
 -22  -4   2    4.87    5.93
 -22  -4   2   -3.82    4.82
 -22   4  -2    3.64    4.29
 -23  -4   2   -7.33    6.27
 -23  -4   2    3.91    4.43
 -23   4  -2   -2.06    4.10
 -24  -4   2   38.72    8.90
 -24  -4   2   51.14    7.98
 -24   4  -2   43.71    6.58
 -25  -4   2   24.19    7.04
 -25  -4   2   18.24    5.98
 -25   4  -2   26.96    5.33
 -26  -4   2   39.92    7.69
 -26  -4   2   32.42    6.37
  26   4   2   42.41    5.93
 -26   4  -2   33.44    5.61
  27   4   2   51.57    7.21
 -27  -4   2   67.01    9.09
 -27  -4   2   48.78    7.00
  27   4   2   51.34    6.34
 -27   4  -2   44.68    5.95
  28   4   2   -3.01    3.18
 -28  -4   2    1.02    3.84
 -28  -4   2    4.58    3.29
  28   4   2   -0.80    2.73
 -28   4  -2    2.80    2.96
  29   4   2   12.31    3.94
 -29  -4   2   11.94    4.11
 -29  -4   2   18.61    3.89
 -29   4  -2   11.50    3.34
  30   4   2    4.27    3.22
 -30  -4   2    4.07    3.11
 -30   4  -2    4.51    2.23
  31   4   2    0.05    2.36
 -31  -4   2    3.96    2.73
 -31   4  -2   -1.78    1.99
  32   4   2    3.09    2.38
 -32  -4   2    6.96    2.77
  28  -4   3   11.13    3.09
 -28   4   3   14.99    2.46
 -27   4   3    0.83    1.66
 -27   4   3   -0.51    1.69
 -26   4   3    1.12    1.84
  26  -4   3    3.38    2.85
 -26   4   3   -1.26    1.89
 -25   4   3    3.94    2.22
 -25   4   3   -2.86    2.19
  25  -4   3    2.36    2.94
 -24   4   3    6.31    2.65
 -24   4   3    1.87    2.18
 -23   4   3   23.72    4.33
  23  -4   3   19.89    5.60
 -22   4   3    1.04    2.40
  22  -4   3    0.82    3.22
 -21   4   3   25.53    4.30
  21  -4   3   23.57    5.15
 -20   4   3   21.24    4.01
  20  -4   3   13.86    4.14
  19  -4   3   44.53    6.61
  19  -4   3   45.02    6.75
 -19   4   3   50.13    6.08
 -18   4   3   26.25    4.63
  18  -4   3   25.60    5.70
  18  -4   3   26.13    5.72
 -17   4   3   27.89    4.82
  17  -4   3   35.02    6.66
  17  -4   3   15.61    5.02
 -16   4   3   20.16    4.65
  16  -4   3   31.07    6.34
  16  -4   3   21.96    5.47
 -15   4   3   83.00    6.71
  15  -4   3   95.09    9.80
  15  -4   3   72.39    8.85
 -15   4   3   93.83    8.40
 -14   4   3    6.84    3.60
 -14   4   3    3.10    2.59
  14  -4   3    7.36    4.01
  14  -4   3    1.73    4.41
 -13   4   3   49.08    5.94
  13  -4   3   54.80    8.14
  13  -4   3   39.59    6.91
 -13   4   3   54.89    6.88
  12  -4   3   64.84    8.64
  12  -4   3   51.88    8.08
 -12   4   3   63.60    7.56
 -11   4   3    2.97    3.24
  11  -4   3   -0.14    4.16
  11  -4   3   -1.72    4.00
 -10   4   3   15.68    4.44
  10  -4   3   20.36    6.78
  10  -4   3    4.65    3.94
  -9   4   3    3.13    3.49
   9  -4   3    6.36    4.64
   9  -4   3    4.50    4.36
  -8   4   3   30.60    5.37
   8  -4   3   24.09    6.15
   8  -4   3   18.74    6.12
  -7   4   3   -0.57    3.02
   7  -4   3    1.49    5.10
  -6   4   3   33.64    5.65
   6  -4   3   49.47    8.62
  -5   4   3   33.83    5.73
   5  -4   3   27.95    7.15
  -4   4   3   17.58    4.75
   4  -4   3   13.00    5.47
   4  -4   3   11.67    6.90
  -3   4   3    9.08    3.64
  -3   4   3   17.22    4.99
   3  -4   3   12.17    6.02
   3  -4   3   14.07    6.65
  -2   4   3   29.81    5.07
  -2   4   3   38.08    6.23
   2  -4   3   31.35    6.85
   2  -4   3   29.98    9.03
   1  -4   3   39.04    9.60
  -1   4   3   27.78    6.27
   1  -4   3   24.29    9.69
   0  -4   3   61.84    9.25
   0  -4   3   71.24    9.51
   0   4   3   77.13    9.04
   0  -4   3   67.14   11.25
  -1  -4   3   17.02    6.03
  -1  -4   3   30.30    9.33
   1   4   3   29.67    6.84
  -1  -4   3   16.97    8.27
  -2  -4   3   27.98    7.01
   2   4   3   36.30    6.92
  -2  -4   3   36.55    7.89
  -2  -4   3   39.01   10.13
  -3  -4   3   15.62    5.82
   3   4   3   27.25    6.39
  -3  -4   3   29.73    7.10
  -3  -4   3   13.51    7.91
  -4  -4   3   17.98    6.70
   4   4   3   18.69    5.53
  -4  -4   3   24.98    6.94
  -4  -4   3    8.00    6.46
  -5  -4   3   26.03    7.99
   5   4   3   38.28    7.82
  -5  -4   3   29.90    7.06
  -5  -4   3   35.62    9.37
  -6  -4   3   29.41    6.90
   6   4   3   50.05    7.46
  -6  -4   3   41.34    9.30
  -7  -4   3   -0.17    4.82
   7   4   3    7.08    5.21
  -7  -4   3    5.87    7.25
  -8  -4   3   21.31    6.76
   8   4   3   21.81    5.67
  -8  -4   3   25.50    8.66
  -9  -4   3    3.42    4.69
   9   4   3    6.61    4.96
  -9  -4   3   -1.81    6.05
 -10  -4   3   10.84    5.47
  10   4   3   16.99    5.33
 -11  -4   3    0.54    5.09
  11   4   3    3.29    4.98
 -11  -4   3   -1.25    7.13
  12   4   3   57.28    7.10
 -12  -4   3   57.04    9.88
  12   4   3   66.96    8.69
 -12  -4   3   46.68   10.17
  13   4   3   40.90    7.03
  13   4   3   51.68    6.47
 -13  -4   3   41.07    8.73
  13   4   3   56.94    8.34
 -13  -4   3   46.97   10.76
  14   4   3    1.51    3.52
 -14  -4   3    0.24    5.49
  14   4   3    8.62    3.79
  14   4   3    5.95    4.75
 -14  -4   3   -2.55    6.07
  15   4   3   78.58    7.40
 -15  -4   3   82.28   11.20
  15   4   3   73.22    8.59
 -15  -4   3   85.18   11.96
  15   4   3   69.90    8.44
  16   4   3   12.85    4.88
 -16  -4   3   21.71    7.85
  16   4   3   18.40    5.26
 -16  -4   3   24.14    7.29
  17   4   3   23.62    6.01
 -17  -4   3   24.78    7.69
  17   4   3   29.30    6.12
  18   4   3   21.51    5.56
 -18  -4   3   33.47    8.37
  18   4   3   27.10    5.43
 -18  -4   3   27.05    7.62
  19   4   3   38.55    6.56
 -19  -4   3   45.08    8.99
  19   4   3   47.61    6.78
 -19  -4   3   47.28    8.33
  20   4   3   21.39    5.42
 -20  -4   3   26.46    7.19
  20   4   3   24.04    5.04
 -20   4  -3   19.07    4.97
 -20  -4   3   21.66    6.03
  21   4   3   22.02    5.69
 -21  -4   3   29.60    7.70
  21   4   3   29.67    5.31
 -21   4  -3   21.69    4.66
 -21  -4   3   21.18    5.84
  22   4   3    5.77    4.09
 -22  -4   3   10.35    5.24
  22   4   3    5.34    3.18
 -22   4  -3    7.42    3.59
  23   4   3    6.79    3.66
 -23  -4   3    2.53    4.43
  23   4   3    0.27    3.97
 -23   4  -3    0.50    2.62
  24   4   3    7.13    3.68
 -24  -4   3   -3.72    5.12
  24   4   3    6.69    3.17
 -24   4  -3    2.44    2.36
  25   4   3   -0.58    2.85
 -25  -4   3    1.47    4.01
  25   4   3   -0.35    2.23
 -25   4  -3    2.58    2.42
  26   4   3    4.80    3.18
 -26  -4   3    6.28    4.11
  26   4   3    6.87    2.81
 -26   4  -3    3.75    2.09
  27   4   3    2.01    2.53
 -27  -4   3    2.14    3.01
  28   4   3   17.57    3.45
 -28  -4   3   23.72    4.36
 -29  -4   3    7.26    2.80
  23  -4   4    7.51    2.55
 -23   4   4    7.89    2.05
  22  -4   4    0.26    2.26
 -22   4   4    4.74    1.77
  21  -4   4   10.48    3.05
 -21   4   4   25.18    3.30
  20  -4   4   17.72    4.00
 -20   4   4   27.12    3.51
  19  -4   4    7.00    3.42
 -19   4   4   -1.65    2.07
  18  -4   4    4.98    3.31
 -18   4   4    4.22    2.27
  17  -4   4   22.29    4.80
 -17   4   4   30.46    4.04
  16  -4   4    0.66    3.33
 -16   4   4    5.56    2.50
  15  -4   4    5.38    3.13
 -15   4   4   14.08    3.07
 -14   4   4   93.83    5.98
 -14   4   4   83.58    6.79
 -13   4   4   51.33    4.69
  13  -4   4   53.34    6.82
  13  -4   4   45.93    6.44
 -13   4   4   51.59    5.62
 -12   4   4    8.21    2.57
  12  -4   4   10.73    4.27
  12  -4   4   14.02    4.52
 -12   4   4   12.19    3.58
 -11   4   4   -2.57    2.56
  11  -4   4    0.29    3.29
  11  -4   4   -0.58    3.48
 -11   4   4    0.61    2.43
 -10   4   4    3.70    2.23
  10  -4   4    4.37    3.60
  10  -4   4   -0.02    3.56
 -10   4   4    4.31    2.81
  -9   4   4    2.31    2.43
   9  -4   4   -3.43    4.14
   9  -4   4    4.66    3.81
  -9   4   4    2.92    3.13
  -8   4   4   12.80    3.54
   8  -4   4    8.25    4.34
   8  -4   4    2.92    3.73
  -8   4   4   11.41    3.55
  -7   4   4    3.69    2.89
   7  -4   4   -2.38    4.17
   7  -4   4    8.59    4.89
  -7   4   4    1.41    2.41
  -6   4   4   32.17    4.71
   6  -4   4   25.84    5.43
   6  -4   4   30.75    6.41
  -6   4   4   27.10    4.45
  -5   4   4   11.87    3.69
   5  -4   4    4.45    3.94
   5  -4   4   10.11    5.30
  -5   4   4    5.62    2.99
  -4   4   4   10.90    3.51
   4  -4   4   10.33    4.73
   4  -4   4   15.87    5.99
  -4   4   4    1.93    2.48
  -3   4   4   33.31    5.12
   3  -4   4   34.17    6.07
  -3   4   4   32.07    4.97
   3  -4   4   32.88    6.96
  -3   4   4   26.50    4.33
  -2   4   4   12.66    3.97
   2  -4   4   10.06    4.42
  -2   4   4   15.45    4.33
   2  -4   4   22.47    6.52
   2  -4   4    9.47    5.71
  -2   4   4    6.56    2.81
  -1   4   4   18.62    4.23
   1  -4   4    9.39    4.22
  -1   4   4    9.08    3.91
   1  -4   4   13.85    5.24
   1  -4   4    1.06    4.32
   0   4   4   11.72    3.95
   0  -4   4    4.43    3.70
   0   4   4   10.65    3.93
   0  -4   4   11.13    5.33
   0  -4   4    2.70    5.11
   1   4   4   15.55    4.22
  -1  -4   4   12.35    4.53
   1   4   4   11.25    4.17
  -1  -4   4   12.69    5.24
  -1  -4   4    3.77    5.23
   2   4   4    8.81    3.93
  -2  -4   4   13.10    4.49
   2   4   4   11.01    4.49
  -2  -4   4   19.26    6.20
  -2  -4   4   15.49    6.41
   3   4   4   29.43    5.12
  -3  -4   4   33.62    5.42
   3   4   4   34.82    5.49
  -3  -4   4   32.82    6.36
  -3  -4   4   29.87    7.71
   4   4   4    8.30    3.12
  -4  -4   4   12.04    4.00
   4   4   4   10.66    3.94
  -4  -4   4   15.27    5.54
  -4  -4   4   16.32    6.24
   5   4   4    4.72    3.23
  -5  -4   4   15.18    3.97
   5   4   4    9.97    4.29
  -5  -4   4   12.09    5.46
  -5  -4   4   11.85    6.24
   6   4   4   30.23    4.92
  -6  -4   4   22.24    4.25
   6   4   4   30.56    5.40
  -6  -4   4   26.15    5.95
  -6  -4   4   15.06    6.73
   7   4   4    6.15    3.26
  -7  -4   4    0.42    2.47
   7   4   4    7.14    4.32
  -7  -4   4    8.27    5.12
  -7  -4   4    2.58    5.35
   8   4   4   10.94    3.39
  -8  -4   4   13.11    3.30
   8   4   4   18.67    4.96
  -8  -4   4   19.10    6.07
  -8  -4   4   13.71    6.88
   9   4   4   -1.58    2.31
  -9  -4   4   -0.94    2.47
   9   4   4    2.15    3.17
  -9  -4   4   -0.49    3.71
  -9  -4   4    2.38    5.77
  10   4   4    7.41    3.02
 -10  -4   4    7.05    2.55
  10   4   4    4.71    3.39
 -10  -4   4    1.88    3.83
 -10  -4   4    0.69    5.24
 -11  -4   4   -9.22    4.13
  11   4   4   -3.14    2.56
  11   4   4    0.85    3.41
 -11  -4   4   -1.41    3.67
 -11  -4   4   -0.14    4.94
 -12  -4   4    1.93    3.57
  12   4   4    9.30    2.99
  12   4   4   12.55    4.28
 -12  -4   4   -1.02    4.15
 -12  -4   4    1.35    5.79
  13   4   4   54.22    5.15
 -13  -4   4   30.35    5.58
  13   4   4   53.09    6.45
 -13  -4   4   41.76    5.83
 -13  -4   4   40.30    8.91
 -14  -4   4   80.54    7.89
  14   4   4   82.34    5.97
 -14  -4   4  108.68    8.97
  14   4   4   80.79    7.55
 -14  -4   4   88.23   11.64
 -15  -4   4    8.83    3.77
  15   4   4   10.85    4.15
 -15  -4   4   13.43    4.33
 -15  -4   4   14.89    5.97
  15   4   4    8.23    3.24
 -16  -4   4    3.01    3.15
  16   4   4    1.56    2.75
 -16  -4   4    3.85    4.80
  16   4   4    1.28    2.69
 -17  -4   4   24.10    4.66
  17   4   4   28.08    4.59
 -17   4  -4   17.64    3.47
 -17  -4   4   24.74    6.49
  17   4   4   18.04    4.03
 -18  -4   4    6.52    3.50
  18   4   4    5.92    2.79
 -18   4  -4    1.88    2.13
 -18  -4   4    6.24    4.40
  18   4   4    0.87    2.50
 -19  -4   4    2.20    3.11
  19   4   4    4.34    2.96
 -19  -4   4   -0.12    3.47
  19   4   4   -1.58    2.27
 -20  -4   4   17.05    4.07
  20   4   4   23.60    3.59
 -20  -4   4   15.35    4.28
  20   4   4   12.58    3.38
 -21  -4   4   23.45    4.09
  21   4   4   23.88    3.42
 -21  -4   4   17.25    4.02
  21   4   4   13.00    3.15
  22   4   4   -0.44    1.68
  11  -4   5    2.38    2.22
  10  -4   5    3.73    2.47
   9  -4   5   -1.74    2.31
  -8   4   5   10.29    2.36
   8  -4   5    4.88    2.67
  -7   4   5    1.64    1.74
   7  -4   5    1.27    2.61
  -6   4   5   -1.62    1.89
   6  -4   5    2.18    2.61
  -5   4   5    5.87    2.16
   5  -4   5    2.52    2.73
  -4   4   5    3.67    2.18
   4  -4   5    4.06    3.04
  -3   4   5    1.14    1.93
   3  -4   5    4.81    3.15
  -2   4   5   -2.35    2.14
   2  -4   5    3.66    2.84
  -1   4   5    0.16    1.86
   1  -4   5    0.50    2.85
   0   4   5    2.96    2.07
   0  -4   5    3.62    2.85
   1   4   5    2.37    1.96
  -1  -4   5   13.64    4.25
   2   4   5    9.61    2.55
  -2  -4   5   18.80    4.15
   3   4   5    3.22    2.18
  -3  -4   5    1.83    2.70
   4   4   5    4.20    2.26
  -4  -4   5    3.28    2.99
   5   4   5    7.82    2.36
  -5  -4   5    3.16    2.74
   6   4   5    1.76    1.90
  -6  -4   5    1.49    2.72
   7   4   5   -0.49    1.73
  -7  -4   5   -0.79    2.63
   8   4   5    9.12    2.39
   8   4   5    5.89    2.49
  -8  -4   5    5.14    2.67
   9   4   5    4.08    2.47
   0  -5   0    0.59    3.54
   1  -5   0   49.25    9.70
  -1  -5   0   20.13    7.38
   2  -5   0  166.20   12.63
  -2  -5   0  137.94   12.18
   3  -5   0   82.40   10.60
  -3  -5   0  107.59   12.66
   4  -5   0   99.71   10.23
  -4  -5   0  104.31   11.60
   5  -5   0   79.38   10.05
  -5  -5   0   90.33   11.46
   6  -5   0   70.52    8.46
  -6  -5   0   76.48   10.23
  -7  -5   0   79.96   10.89
   7  -5   0   54.98    7.51
  -7  -5   0   63.78    9.87
  -8  -5   0   81.92   10.79
   8  -5   0   62.00    7.94
  -8  -5   0   68.28   10.18
   9  -5   0   55.00    7.05
  -9  -5   0   66.87    9.43
  -9   5   0   58.88    7.43
 -10  -5   0   26.62    7.00
  10  -5   0   17.14    4.61
 -10  -5   0   23.06    6.47
 -10   5   0   15.83    4.95
 -11  -5   0    5.29    4.40
  11  -5   0    3.44    2.99
 -11  -5   0    3.12    4.42
 -11   5   0    0.65    3.69
 -12  -5   0    2.27    4.30
  12  -5   0    2.82    2.79
 -12  -5   0    0.31    4.22
 -12   5   0    3.56    3.34
 -13  -5   0    4.53    4.09
  13  -5   0    1.88    2.83
 -13  -5   0   -3.84    4.36
 -13   5   0    6.51    3.75
 -14  -5   0    6.52    4.66
  14  -5   0    2.14    2.61
 -14  -5   0    1.10    4.24
 -14   5   0    3.21    3.46
 -15  -5   0   10.16    5.56
  15  -5   0    6.46    2.83
 -15  -5   0    9.62    5.15
 -15   5   0    7.84    3.64
 -16  -5   0   -2.33    4.22
  16  -5   0    1.85    2.44
 -16  -5   0   -2.72    4.71
 -16   5   0    1.08    2.99
 -17  -5   0    1.24    3.77
  17  -5   0    6.44    2.81
 -17  -5   0    7.16    4.74
 -17   5   0    0.31    2.89
 -18  -5   0   -2.72    4.78
  18  -5   0    0.54    2.10
 -18  -5   0    3.15    4.09
 -18   5   0    3.10    2.74
 -19  -5   0   34.50    6.46
 -19  -5   0   33.01    6.50
 -19   5   0   26.20    4.21
 -20  -5   0   14.12    4.78
 -20  -5   0   13.01    4.49
 -20   5   0   10.15    3.06
 -21  -5   0    0.92    3.14
 -21  -5   0    2.72    3.70
 -21   5   0   -2.07    2.39
 -22  -5   0   -2.50    3.59
 -22   5   0   11.82    3.27
 -23  -5   0    0.11    2.91
 -23   5   0    0.17    1.82
 -24  -5   0    1.23    2.56
 -24   5   0    1.51    1.88
 -25   5   0    5.61    2.07
 -25  -5   0   12.48    3.66
 -25   5   0   11.91    2.55
 -26   5   0    3.27    1.74
 -26  -5   0    4.20    2.40
 -27  -5   0    5.51    1.85
 -26   5   1    4.82    1.57
 -25   5   1    0.26    1.49
 -25  -5  -1    1.50    1.89
 -24   5   1    7.89    2.28
 -24  -5  -1    8.60    2.96
 -23   5   1    1.66    1.95
 -23  -5  -1    4.66    2.91
 -22   5   1    3.60    2.17
 -22  -5  -1    4.43    3.15
 -21   5   1    4.18    2.34
 -21  -5  -1   -0.04    2.99
 -20   5   1    1.91    2.30
 -20  -5  -1   -2.05    3.60
 -19   5   1   -1.53    2.57
 -19  -5  -1    1.14    3.14
 -18   5   1   31.98    4.78
 -18  -5  -1   36.07    6.54
 -17   5   1   -2.06    2.91
 -17  -5  -1    4.26    3.62
  16  -5   1   37.36    4.95
 -16  -5  -1   53.40    7.43
  15  -5   1    0.24    2.11
 -15  -5  -1    1.25    3.77
  14  -5   1    2.85    2.35
 -14  -5  -1    2.91    3.90
  13  -5   1    8.80    3.52
 -13  -5  -1    7.57    4.15
  12  -5   1    3.47    2.89
 -12  -5  -1    5.90    4.47
  11  -5   1   -0.04    2.49
 -11  -5  -1    6.26    4.39
  10  -5   1    1.83    2.93
 -10  -5  -1    4.57    4.35
   9  -5   1    5.10    3.29
  -9  -5  -1    4.24    3.98
   8  -5   1    1.74    3.24
  -8  -5  -1    4.47    4.09
   7  -5   1    9.81    4.08
  -7  -5  -1   13.36    5.33
  -6   5   1   17.83    4.42
   6  -5   1   20.53    5.12
  -6  -5  -1   23.85    7.21
  -5   5   1   38.70    5.36
   5  -5   1   52.99    7.57
   4  -5   1   63.05    8.30
  -4  -5  -1   85.02   10.34
   3  -5   1   49.21    8.68
  -3  -5  -1   65.82   10.05
   2  -5   1   94.33   10.03
  -2  -5  -1  120.97   12.93
   1  -5   1  141.30   11.73
  -1  -5  -1  174.44   13.06
   0  -5   1  120.43   11.32
   0  -5  -1  133.02   12.93
  -1  -5   1  149.55   13.66
   1  -5  -1  156.68   12.24
  -1  -5   1  161.00   12.56
  -2  -5   1   94.98   12.63
   2  -5  -1   86.03    9.64
  -2  -5   1  114.02   11.00
   3  -5  -1   62.17    9.07
  -3  -5   1   56.00    8.53
  -4  -5   1   68.59   11.13
   4  -5  -1   83.74    9.32
  -4  -5   1   76.62    9.92
  -5  -5   1   63.99    9.81
   5  -5  -1   70.81    8.16
  -5  -5   1   75.61    9.79
  -6  -5   1   16.66    6.83
   6  -5  -1   15.75    5.42
  -6  -5   1   32.24    6.98
  -7  -5   1   13.61    6.71
   7  -5  -1    7.89    3.92
  -7  -5   1    6.77    4.39
  -8  -5   1   11.45    6.27
   8  -5  -1    9.93    3.96
  -8  -5   1    2.38    3.41
  -9  -5   1   10.31    5.74
   9  -5  -1    3.23    3.15
  -9  -5   1    4.14    4.32
 -10  -5   1    5.01    5.23
  10  -5  -1    3.98    3.26
 -10  -5   1    2.94    4.28
 -11  -5   1    7.39    5.26
  11  -5  -1    1.13    2.66
 -11  -5   1   -0.08    3.58
 -12  -5   1   -2.51    5.43
  12  -5  -1    1.46    2.31
 -12  -5   1   -1.54    4.04
 -13  -5   1   16.07    6.20
  13  -5  -1    5.14    2.96
 -13  -5   1    4.50    4.24
 -14  -5   1    7.21    4.95
  14  -5  -1    5.85    3.01
 -14  -5   1    2.69    4.37
 -15  -5   1   -1.94    4.35
  15  -5  -1    3.24    2.57
 -15  -5   1    2.47    4.03
 -15   5  -1    3.12    3.72
 -16  -5   1   42.44    7.53
  16  -5  -1   41.28    4.91
 -16  -5   1   44.63    7.44
 -16   5  -1   51.30    6.54
 -17  -5   1   10.02    4.97
 -17  -5   1    3.00    3.89
 -17   5  -1    1.88    3.26
 -18  -5   1   41.77    7.11
 -18  -5   1   37.38    6.47
 -18   5  -1   42.91    6.05
 -19  -5   1   -3.18    4.07
 -19  -5   1    1.01    3.21
 -19   5  -1    0.51    3.10
 -20  -5   1    0.93    3.55
 -20  -5   1   -1.03    3.14
 -20   5  -1   -1.20    2.65
 -21  -5   1   -1.75    3.44
 -21  -5   1    1.54    2.88
 -21   5  -1    5.29    2.88
 -22  -5   1    5.88    3.33
 -22  -5   1    7.63    3.39
 -22   5  -1    2.72    2.66
 -23  -5   1    1.98    2.63
 -23  -5   1   -2.26    2.59
 -23   5  -1    1.22    2.05
 -24  -5   1   11.48    3.33
 -24  -5   1   11.28    3.03
 -24   5  -1    9.22    2.56
 -25  -5   1   -0.06    1.68
  25   5   1    3.61    1.81
 -25   5  -1    3.58    1.95
 -26   5  -1    3.49    1.69
 -23   5   2    2.83    1.49
 -22   5   2    9.66    2.14
 -21   5   2   -2.08    1.78
 -20   5   2    3.18    1.90
 -19   5   2    4.20    2.04
 -19  -5  -2    1.34    1.99
 -18   5   2    1.14    2.08
 -18  -5  -2    2.00    2.09
 -17   5   2    6.26    2.47
 -17  -5  -2   10.96    3.24
 -16   5   2    5.35    2.42
 -16  -5  -2    6.60    2.72
 -15   5   2    0.75    2.33
 -15  -5  -2   -0.74    2.26
  15  -5   2   -2.91    2.56
 -14   5   2    0.87    2.18
 -14  -5  -2    0.82    2.44
  14  -5   2   -0.89    2.92
 -13   5   2    3.19    2.54
 -13  -5  -2    3.90    2.98
  13  -5   2    5.09    3.44
 -12   5   2   11.73    3.60
  12  -5   2    1.96    1.88
 -12  -5  -2   10.60    3.44
  12  -5   2    7.21    3.38
 -11   5   2    9.45    3.20
  11  -5   2   10.69    2.88
 -11  -5  -2   13.42    3.53
  11  -5   2   11.06    3.40
 -10   5   2    4.14    2.72
  10  -5   2    8.05    2.79
 -10  -5  -2    2.11    2.56
  10  -5   2    4.36    3.57
  -9   5   2   10.62    3.20
   9  -5   2    8.48    2.86
  -9  -5  -2    5.63    3.19
   9  -5   2    6.36    3.13
  -8   5   2   13.65    3.27
   8  -5   2   14.41    3.37
  -8  -5  -2   16.23    4.15
   8  -5   2    9.01    3.63
  -7   5   2    3.43    2.64
   7  -5   2    6.30    2.86
  -7  -5  -2    8.82    3.24
  -6   5   2    5.62    2.40
   6  -5   2    0.63    2.40
  -6  -5  -2    4.48    2.89
   5  -5   2   -2.93    2.61
  -5  -5  -2    9.74    3.60
  -4  -5  -2   39.04    5.82
   4  -5   2   24.06    4.70
   3  -5   2   55.94    6.27
  -3  -5  -2   53.00    6.27
   2  -5   2   24.58    5.00
  -2  -5  -2   17.54    4.29
   1  -5   2   13.94    3.77
  -1  -5  -2    2.36    2.57
   0  -5   2    2.03    2.64
   0  -5  -2    2.52    2.34
  -1  -5   2    1.33    4.12
   1  -5  -2    4.53    2.87
  -1  -5   2    1.11    2.61
   1   5   2   -1.08    3.45
  -2  -5   2   13.12    4.97
   2  -5  -2   30.71    5.64
  -2  -5   2   17.98    4.97
   2   5   2   16.85    5.23
  -3  -5   2   43.40    7.49
   3  -5  -2   54.60    6.07
  -3  -5   2   49.35    6.49
  -4  -5   2   22.48    6.56
   4  -5  -2   23.33    4.40
  -5  -5   2    2.45    3.66
   5  -5  -2   12.86    3.49
  -5  -5   2   14.67    4.20
  -6  -5   2   -0.45    3.73
  -6  -5   2    6.54    3.38
  -7  -5   2    3.40    4.43
   7  -5  -2    8.56    2.90
  -7  -5   2    3.24    3.23
  -8  -5   2   13.07    5.92
   8  -5  -2   15.46    3.57
  -8  -5   2   13.43    3.75
  -9  -5   2   18.99    5.89
   9  -5  -2   10.64    2.96
  -9  -5   2   11.93    3.55
 -10  -5   2    7.44    4.94
  10  -5  -2    5.12    2.23
 -10  -5   2    2.49    2.50
 -11  -5   2    7.70    4.51
  11  -5  -2    9.69    2.67
 -11  -5   2    7.17    3.29
 -12  -5   2    7.00    4.61
  12  -5  -2    7.24    2.46
 -12  -5   2   12.24    3.61
 -13  -5   2    5.74    4.65
 -13  -5   2    0.86    2.31
 -14  -5   2    2.20    3.99
 -14  -5   2    3.87    2.71
 -15  -5   2    0.79    3.94
 -15  -5   2   -2.08    2.39
 -16  -5   2    5.69    4.42
 -16  -5   2    7.16    2.82
 -16   5  -2   11.05    4.33
 -17  -5   2   14.31    4.78
 -17  -5   2    9.74    3.04
 -17   5  -2    9.61    3.82
 -18  -5   2    1.36    3.47
 -18  -5   2    0.68    1.76
  18   5   2   -3.45    2.77
 -18   5  -2   -0.08    2.71
 -19  -5   2    5.20    3.71
  19   5   2    2.33    2.55
 -19   5  -2    3.81    3.05
 -20  -5   2    3.17    3.40
  20   5   2    1.11    2.19
 -20   5  -2    3.63    2.63
 -21  -5   2   -1.97    2.75
  21   5   2    2.56    2.11
 -21   5  -2    1.95    2.44
 -22  -5   2   14.68    3.67
  22   5   2   16.15    2.77
 -22   5  -2    6.64    2.33
 -23  -5   2    8.37    2.84
 -23   5  -2    6.18    2.09
 -17   5   3   -1.44    1.42
 -16   5   3    0.19    1.38
 -15   5   3    2.12    1.55
 -14   5   3    2.93    1.82
 -13   5   3    2.24    1.86
  13  -5   3   -1.36    2.28
 -12   5   3    1.29    1.75
 -12   5   3    3.18    1.83
  12  -5   3   -2.44    2.64
 -11   5   3    8.38    2.23
 -11   5   3   10.53    2.39
  11  -5   3    6.56    2.71
 -10   5   3   15.06    2.76
  10  -5   3    9.87    3.13
 -10   5   3    5.99    2.07
  -9   5   3   40.06    4.14
   9  -5   3   35.83    4.86
  -9   5   3   28.06    3.38
  -8   5   3   13.21    2.95
   8  -5   3    7.53    3.34
  -8   5   3    8.66    2.26
  -7   5   3    5.35    2.53
   7  -5   3    4.29    3.47
  -6   5   3    8.78    2.98
   6  -5   3    1.87    2.93
  -5   5   3   11.67    3.26
   5  -5   3    8.64    3.61
  -4   5   3   14.30    3.46
   4  -5   3   14.88    4.27
  -3   5   3   20.67    3.70
   3  -5   3   15.44    4.42
  -2   5   3   14.99    3.75
   2  -5   3    6.67    3.76
  -1   5   3   14.89    3.68
   1  -5   3    6.46    2.94
   0   5   3   14.25    3.72
   0  -5   3    9.76    3.76
   1   5   3   13.68    3.29
  -1  -5   3   13.26    4.12
   2   5   3   12.97    3.50
  -2  -5   3    8.63    3.48
   2   5   3   11.86    3.33
   3   5   3   21.50    4.07
  -3  -5   3   17.81    4.08
   3   5   3   18.44    3.66
   4   5   3   12.01    3.24
  -4  -5   3    7.63    3.16
   4   5   3   11.73    3.32
   5   5   3    4.03    2.69
  -5  -5   3    8.50    3.12
   5   5   3    5.35    2.84
  -6  -5   3    4.47    3.47
   6   5   3    2.70    2.21
  -6  -5   3    6.63    2.82
   6   5   3    5.97    2.89
  -7  -5   3   -1.12    2.77
   7   5   3    1.23    2.18
  -7  -5   3    7.47    2.98
   7   5   3    0.19    2.61
  -8  -5   3   11.76    3.78
   8   5   3   12.93    2.96
  -8  -5   3   17.87    3.71
   8   5   3   14.16    3.73
  -9  -5   3   26.70    4.73
   9   5   3   36.46    4.06
  -9  -5   3   29.59    3.85
   9   5   3   29.61    4.38
 -10  -5   3    6.35    3.08
  10   5   3   10.72    2.39
 -10  -5   3   13.83    3.00
  10   5   3    9.94    3.36
 -11  -5   3    8.46    3.37
  11   5   3    5.56    2.00
 -11  -5   3    5.24    2.13
  11   5   3    6.58    3.03
 -12  -5   3    3.84    3.24
  12   5   3   -0.17    1.42
 -12  -5   3   -2.33    1.89
  12   5   3    0.06    2.36
 -13  -5   3   -2.39    3.08
 -13  -5   3    6.61    2.03
  13   5   3    1.15    2.37
 -14  -5   3    1.78    2.60
  14   5   3    7.41    2.62
 -14   5  -3   -2.02    2.67
 -15  -5   3    1.41    2.42
  15   5   3    2.67    2.17
 -15   5  -3    6.42    3.25
 -16  -5   3    4.08    2.70
  16   5   3    3.33    2.14
 -16   5  -3    5.55    2.66
 -17  -5   3    1.39    2.17
  17   5   3    4.57    2.15
 -17   5  -3   -0.55    1.91
  18   5   3    6.38    1.99
  -3   5   4   -1.59    1.44
   3  -5   4   -2.34    1.75
  -2   5   4    0.71    1.46
   2  -5   4   -1.23    1.53
  -1   5   4    3.96    1.52
   0   5   4   -0.41    1.44
   1   5   4    3.18    1.50
   2   5   4    0.79    1.36
   3   5   4   -0.03    1.27
   0  -6   0   87.06    5.28
   1  -6   0   27.87    3.33
  -1  -6   0   74.02    4.82
   2  -6   0   63.07    4.52
  -2  -6   0   34.55    3.79
   3  -6   0   84.73    4.99
  -3  -6   0  100.73    5.65
   4  -6   0   26.90    3.01
  -4  -6   0   61.34    4.77
   5  -6   0    7.83    1.76
  -5  -6   0   12.16    2.43
   6  -6   0    7.91    1.73
  -6  -6   0    9.79    2.20
   7  -6   0    2.34    1.20
  -7  -6   0    6.36    1.92
   8  -6   0    0.05    0.92
  -8  -6   0    3.04    1.51
  -9  -6   0    1.35    1.25
   0   0   0    0.00    0.00
TITL bmk2007b in P2(1)2(1)2(1)
REM P2(1)2(1)2(1) (#19 in standard setting)
CELL 1.54184   4.844087   5.584007  37.195597  90.0000  90.0000  90.0000
ZERR    4.00   0.000403   0.000384   0.003709   0.0000   0.0000   0.0000
LATT -1
SYMM -x+1/2,-y, z+1/2
SYMM -x, y+1/2,-z+1/2
SYMM  x+1/2,-y+1/2,-z
SFAC C H N
UNIT 40.00 40.00 12.00
TREF
HKLF 4
END
_computing_structure_solution     'SHELXT 2014/5 (Sheldrick, 2014)'
;
_shelx_hkl_checksum     19986
_shelx_res_file
;
TITL bmk2007b in P2(1)2(1)2
    shelx.res
    created by SHELXL-2018/1 at 11:41:50 on 18-Mar-2021
CELL  1.54184  37.1956   4.8441   5.5840   90.000   90.000   90.000
ZERR     2.00   0.0037   0.0004   0.0004    0.000    0.000    0.000
LATT  -1
SYMM  - X, - Y,   Z
SYMM  1/2 - X, 1/2 + Y, - Z
SYMM  1/2 + X, 1/2 - Y, - Z
SFAC  C    H    N    O
UNIT  48 44 4 10
MERG   2
eqiv $2  -x+1, -y, z
MPLA C1 C2 C3 C4 C5 C6 C7 C8 C9 C10
MPLA C1_$2 C2_$2 C3_$2 C4_$2 C5_$2 C6_$2 C7_$2 C8_$2 C9_$2 C10_$2
EQIV $1 x, y+1, z+1
HTAB N1 O3
HTAB O3 O2_$1
FMAP   2
PLAN   10
SIZE     0.023   0.049   0.372
ACTA
BOND   $H
LIST   6
L.S.  10
WGHT    0.059300    0.401600
FVAR       1.05321
C1    1    0.396600    0.552779    0.878922    11.00000    0.05087    0.04352 =
         0.04486    0.00219   -0.00004    0.00425
C2    1    0.397476    0.724468    1.083088    11.00000    0.06097    0.05523 =
         0.05020   -0.00048   -0.00864    0.00332
AFIX  43
H2    2    0.416807    0.717218    1.188528    11.00000   -1.20000
AFIX   0
C3    1    0.369434    0.902065    1.123794    11.00000    0.06840    0.05586 =
         0.04693   -0.01063   -0.00397    0.00799
AFIX  43
H3    2    0.370140    1.016895    1.257183    11.00000   -1.20000
AFIX   0
C4    1    0.339404    0.915349    0.968079    11.00000    0.05721    0.04311 =
         0.05007    0.00228    0.00410    0.00434
C5    1    0.310240    1.096765    1.007170    11.00000    0.07366    0.05319 =
         0.05788   -0.00305    0.01086    0.01043
AFIX  43
H5    2    0.310336    1.210702    1.141216    11.00000   -1.20000
AFIX   0
C6    1    0.281942    1.107963    0.851994    11.00000    0.05727    0.05823 =
         0.07487    0.00438    0.00675    0.01333
AFIX  43
H6    2    0.262865    1.227610    0.880591    11.00000   -1.20000
AFIX   0
C7    1    0.281871    0.936842    0.648230    11.00000    0.05478    0.06010 =
         0.07777    0.00833   -0.00621    0.00745
AFIX  43
H7    2    0.262674    0.944144    0.541710    11.00000   -1.20000
AFIX   0
C8    1    0.309667    0.760827    0.605869    11.00000    0.05609    0.05661 =
         0.06595   -0.00605   -0.00856    0.00305
AFIX  43
H8    2    0.309150    0.649189    0.470417    11.00000   -1.20000
AFIX   0
C9    1    0.339225    0.744328    0.763184    11.00000    0.05182    0.04225 =
         0.05002    0.00357    0.00297    0.00109
C10   1    0.368609    0.561937    0.722246    11.00000    0.05590    0.04415 =
         0.04624   -0.00419   -0.00229    0.00368
AFIX  43
H10   2    0.368669    0.448574    0.587834    11.00000   -1.20000
AFIX   0
C11   1    0.427118    0.208153    0.653837    11.00000    0.05460    0.04684 =
         0.04832   -0.00305   -0.00325    0.00316
AFIX  23
H11A  2    0.427237    0.319235    0.509307    11.00000   -1.20000
H11B  2    0.405620    0.094828    0.651848    11.00000   -1.20000
AFIX   0
C12   1    0.459691    0.024805    0.655794    11.00000    0.05523    0.04531 =
         0.04247    0.00144    0.00085    0.00102
O2    4    0.462263   -0.156657    0.505035    11.00000    0.06847    0.06050 =
         0.06286   -0.01904   -0.00336    0.00807
O3    4    0.500000    0.500000    1.190821    10.50000    0.07481    0.06002 =
         0.05314    0.00000    0.00000    0.01480
O1    4    0.426218    0.384536    0.856749    11.00000    0.05285    0.05367 =
         0.05827   -0.00323   -0.00782    0.01027
N1    3    0.483882    0.072712    0.828910    11.00000    0.04953    0.05403 =
         0.04476   -0.00649    0.00005    0.01092
AFIX  43
H1    2    0.479501    0.192285    0.938948    11.00000   -1.20000
AFIX   0
H1O   2    0.486931    0.608840    1.294502    11.00000    0.06858
HKLF 4
REM  bmk2007b in P2(1)2(1)2
REM R1 =  0.0624 for    1456 Fo > 4sig(Fo)  and  0.0912 for all    2079 data
REM    145 parameters refined using      0 restraints
END
WGHT      0.0593      0.4016
REM Highest difference peak  0.306,  deepest hole -0.190,  1-sigma level  0.050
Q1    1   0.4906  0.0137  0.6655  11.00000  0.05    0.31
Q2    1   0.4595  0.0167  0.8316  11.00000  0.05    0.22
Q3    1   0.4887 -0.1518  0.6465  11.00000  0.05    0.21
Q4    1   0.3982  0.5836  0.7342  11.00000  0.05    0.21
Q5    1   0.4898 -0.1584  0.5098  11.00000  0.05    0.20
Q6    1   0.4669  0.5155  1.2027  11.00000  0.05    0.20
Q7    1   0.3701  0.5590  0.8740  11.00000  0.05    0.19
Q8    1   0.4485  0.5759  0.8804  11.00000  0.05    0.19
Q9    1   0.3236  0.8869  1.1295  11.00000  0.05    0.17
Q10   1   0.4832  0.1394  0.4976  11.00000  0.05    0.17
;
_shelx_res_checksum     87035
