# Supplementary material for: 2-(Naphthalen-2-yl­oxy)-N′-[2-(naphthalen-2-yl­oxy)acet­yl]acetohydrazide monohydrate
Source: IUCrdata. 2021 Mar 31;6(Pt 3):x210314. doi: 10.1107/S241431462100314X (PMC9462322; doi:10.1107/S241431462100314X)
Supplement: Supplementary file 2 [file x-06-x210314-Isup2.hkl]

data_I                                                                          
_shelx_title ' bmk2007b in P2(1)2(1)2'                                          
_shelx_refln_list_code          4                                               
_shelx_F_calc_maximum       88.72                                               
_exptl_crystal_F_000       440.00                                               
_reflns_d_resolution_high  0.7914                                               
                                                                                
loop_                                                                           
 _space_group_symop_operation_xyz                                               
 'x, y, z'                                                                      
 '-x, -y, z'                                                                    
 '-x+1/2, y+1/2, -z'                                                            
 'x+1/2, -y+1/2, -z'                                                            
                                                                                
_cell_length_a    37.1956                                                       
_cell_length_b     4.8441                                                       
_cell_length_c     5.5840                                                       
_cell_angle_alpha  90.000                                                       
_cell_angle_beta   90.000                                                       
_cell_angle_gamma  90.000                                                       
                                                                                
_shelx_F_squared_multiplier     1.000                                           
                                                                                
loop_                                                                           
 _refln_index_h                                                                 
 _refln_index_k                                                                 
 _refln_index_l                                                                 
 _refln_F_squared_calc                                                          
 _refln_F_squared_meas                                                          
 _refln_F_squared_sigma                                                         
 _refln_observed_status                                                         
   4   0   0        405.89        390.34        22.50 o                         
   6   0   0        396.54        455.55        28.80 o                         
   8   0   0        269.22        243.18        25.36 o                         
  10   0   0        806.61        726.98        50.16 o                         
  12   0   0        116.94        102.73        21.92 o                         
  14   0   0        200.79        166.25        30.33 o                         
  16   0   0        132.80         92.35        24.76 o                         
  18   0   0         41.63         27.34        18.92 o                         
  22   0   0          2.75         -5.14         7.75 o                         
  24   0   0         25.85         15.57        14.07 o                         
  26   0   0        286.67        251.25        45.52 o                         
  28   0   0        141.70        143.41        10.29 o                         
  30   0   0        135.12        140.83         7.19 o                         
  32   0   0         76.65         85.47         6.03 o                         
  34   0   0       1505.63       1754.12        25.62 o                         
  36   0   0         33.87         43.79         4.63 o                         
  38   0   0         44.66         55.82         4.89 o                         
  40   0   0         12.51         27.97         5.70 o                         
  42   0   0          1.84          0.44         2.27 o                         
  44   0   0         12.50         12.54         4.12 o                         
  46   0   0          1.24         -0.45         1.97 o                         
   1   1   0        816.53        920.31        23.17 o                         
   2   1   0       2114.47       2367.69        53.66 o                         
   3   1   0        158.57        196.20        15.46 o                         
   4   1   0       1557.79       1590.85        44.32 o                         
   5   1   0       7870.57       8969.91       107.31 o                         
   6   1   0       1271.62       1366.34        42.99 o                         
   7   1   0        191.10        191.26        14.64 o                         
   8   1   0       1412.34       1456.52        39.07 o                         
   9   1   0        163.90        178.97        14.68 o                         
  10   1   0        688.44        635.15        28.11 o                         
  11   1   0       2219.69       2366.41        54.83 o                         
  12   1   0        619.84        592.08        28.92 o                         
  13   1   0        463.01        474.59        33.65 o                         
  14   1   0         22.16         21.74        10.07 o                         
  15   1   0        968.45        976.55        51.69 o                         
  16   1   0       1619.84       1780.18        72.25 o                         
  17   1   0        426.77        483.76        40.04 o                         
  18   1   0       1532.22       1598.00        74.05 o                         
  19   1   0          5.64          1.34        10.73 o                         
  20   1   0        103.76         78.24        19.77 o                         
  21   1   0         88.09         72.81        19.80 o                         
  22   1   0         28.77         22.96        11.23 o                         
  23   1   0         94.70        100.06        23.17 o                         
  24   1   0          4.11          5.94        12.46 o                         
  25   1   0          0.47         -8.75        13.20 o                         
  26   1   0         51.87         32.68        13.75 o                         
  27   1   0          0.00         -1.66         6.56 o                         
  28   1   0         57.61         61.64         7.16 o                         
  29   1   0        313.19        309.28        11.63 o                         
  30   1   0        130.96        126.31         7.08 o                         
  31   1   0          0.31         -5.03         9.20 o                         
  32   1   0         83.11         82.53         5.17 o                         
  33   1   0          1.00          0.21         2.26 o                         
  34   1   0         10.65         15.78         2.83 o                         
  35   1   0         55.06         58.03         4.03 o                         
  36   1   0          8.44          4.58         2.12 o                         
  37   1   0          2.37          2.97         1.93 o                         
  38   1   0         39.96         47.54         5.64 o                         
  39   1   0        160.11        226.44         8.61 o                         
  40   1   0         28.75         38.33         4.17 o                         
  41   1   0          6.06          7.36         2.01 o                         
  42   1   0          3.91          4.17         1.80 o                         
  43   1   0          0.93          0.79         1.89 o                         
  44   1   0          5.19         13.63         2.61 o                         
  45   1   0          0.48          2.31         1.61 o                         
  46   1   0          4.73          4.79         2.79 o                         
   0   2   0        398.85        425.24        32.28 o                         
   1   2   0          9.18          9.31         6.43 o                         
   2   2   0        174.86        181.35        18.35 o                         
   3   2   0        221.78        235.50        20.04 o                         
   4   2   0        290.74        321.47        24.08 o                         
   5   2   0         44.49         56.36        12.94 o                         
   6   2   0        168.68        142.20        19.38 o                         
   7   2   0         77.65         88.76        16.79 o                         
   8   2   0       1582.53       1611.07        64.97 o                         
   9   2   0        128.15        113.96        14.83 o                         
  10   2   0         13.41          7.00         6.65 o                         
  11   2   0       1083.15       1107.30        46.36 o                         
  12   2   0        390.55        432.74        29.99 o                         
  13   2   0        243.78        213.97        21.96 o                         
  14   2   0        171.63        172.48        20.78 o                         
  15   2   0          4.14          9.04         7.03 o                         
  16   2   0          2.27         -4.57         8.19 o                         
  17   2   0         38.17         25.50        13.00 o                         
  18   2   0         66.81         47.82        14.51 o                         
  19   2   0          4.57          3.85         9.28 o                         
  20   2   0          9.28         -0.15         8.94 o                         
  21   2   0        189.14        167.08        29.22 o                         
  22   2   0        128.86        139.62        28.40 o                         
  23   2   0        498.92        446.09        50.71 o                         
  24   2   0         36.61         42.53         4.12 o                         
  25   2   0         11.37         12.41         3.26 o                         
  26   2   0         85.23         81.63         6.41 o                         
  27   2   0          9.99          1.66         5.98 o                         
  28   2   0          2.83          3.73         4.12 o                         
  29   2   0          0.00          3.81         2.66 o                         
  30   2   0          0.82          2.01         2.73 o                         
  31   2   0         14.01         13.33         4.41 o                         
  32   2   0          0.34         -0.04         2.90 o                         
  33   2   0          3.16          4.24         2.56 o                         
  34   2   0          1.22          2.25         2.25 o                         
  35   2   0          6.74          8.66         2.47 o                         
  36   2   0          0.54          1.69         2.77 o                         
  37   2   0          1.95          2.89         2.03 o                         
  38   2   0          1.16         -0.36         1.83 o                         
  39   2   0          1.38          2.14         1.80 o                         
  40   2   0          0.07         -1.58         1.58 o                         
  41   2   0          0.67          1.58         1.38 o                         
  42   2   0          8.02          9.10         1.62 o                         
  43   2   0          0.05          0.70         1.03 o                         
  44   2   0          0.02         -0.39         1.77 o                         
   1   3   0         97.05         90.87        21.25 o                         
   2   3   0          5.78         12.36        11.89 o                         
   3   3   0          0.41         -6.18         7.10 o                         
   4   3   0          0.46         -2.85         6.65 o                         
   5   3   0         51.54         38.49        11.55 o                         
   6   3   0        640.75        562.93        64.00 o                         
   7   3   0         62.85         56.98        12.94 o                         
   8   3   0          0.40          0.29         9.87 o                         
   9   3   0         24.93         16.25         8.09 o                         
  10   3   0        202.07        173.73        19.13 o                         
  11   3   0          0.44          6.32         6.02 o                         
  12   3   0        300.13        264.26        24.06 o                         
  13   3   0         15.91         14.08         7.56 o                         
  14   3   0         34.49         20.66         8.95 o                         
  15   3   0         17.62         14.50         8.83 o                         
  16   3   0         28.41         28.09         4.65 o                         
  17   3   0         10.28         11.46         3.46 o                         
  18   3   0          7.72          6.86         4.62 o                         
  19   3   0          0.02          1.29         4.70 o                         
  20   3   0          3.45          4.69         2.51 o                         
  21   3   0         24.21         22.47         2.63 o                         
  22   3   0        127.07        118.24        10.83 o                         
  23   3   0         15.51         17.72         2.89 o                         
  24   3   0         15.19         11.49         2.81 o                         
  25   3   0          0.00          1.93         2.40 o                         
  26   3   0          2.32          1.47         2.58 o                         
  27   3   0          7.08          4.66         2.89 o                         
  28   3   0        108.97        109.31         6.81 o                         
  29   3   0         17.76         15.22         4.30 o                         
  30   3   0          0.00          0.18         3.58 o                         
  31   3   0         18.69         15.78         3.98 o                         
  32   3   0          0.02         -1.14         2.03 o                         
  33   3   0          2.96          1.73         1.84 o                         
  34   3   0          0.14         -0.29         1.72 o                         
  35   3   0          0.02         -0.64         1.62 o                         
  36   3   0          0.20         -0.34         1.47 o                         
  37   3   0          4.63          3.13         1.95 o                         
  38   3   0          0.73          5.35         2.55 o                         
  39   3   0          0.07         13.58        15.09 o                         
  40   3   0         24.46         25.40         6.36 o                         
   0   4   0          2.32         -0.86         3.27 o                         
   1   4   0          0.40          3.74         2.46 o                         
   2   4   0          2.46          4.17         5.91 o                         
   3   4   0         13.74         20.65         3.13 o                         
   4   4   0          4.22          7.69         2.69 o                         
   5   4   0         16.31         18.91         3.20 o                         
   6   4   0         14.24         15.54         3.49 o                         
   7   4   0         30.79         32.90         3.94 o                         
   8   4   0          4.82          4.43         4.90 o                         
   9   4   0         60.94         66.60         5.30 o                         
  10   4   0          7.39          2.68         2.63 o                         
  11   4   0        223.49        235.19        13.62 o                         
  12   4   0         16.56         12.55         3.26 o                         
  13   4   0         17.56         19.86         3.48 o                         
  14   4   0         52.62         50.91         5.39 o                         
  15   4   0         46.93         42.72         4.35 o                         
  16   4   0          0.32          1.61         2.38 o                         
  17   4   0          3.62          3.47         2.30 o                         
  18   4   0         21.46         21.13         3.09 o                         
  19   4   0         60.28         47.72         4.05 o                         
  20   4   0        107.31         96.91         6.05 o                         
  21   4   0          7.79          6.72         2.53 o                         
  22   4   0          0.01          6.47         2.78 o                         
  23   4   0         51.08         45.72         4.53 o                         
  24   4   0          2.00          0.35         2.41 o                         
  25   4   0          1.23         -0.70         2.23 o                         
  26   4   0          4.46          5.51         2.45 o                         
  27   4   0          0.67         -2.80         2.80 o                         
  28   4   0          0.87          1.67         2.39 o                         
  29   4   0          0.04         -1.37         4.57 o                         
  30   4   0          8.63         10.76         2.63 o                         
  31   4   0          2.71          2.02         1.85 o                         
  32   4   0          0.01          0.10         1.07 o                         
  33   4   0          0.01          0.70         0.91 o                         
  34   4   0          0.32          0.01         1.45 o                         
  35   4   0          0.23         -0.08         0.99 o                         
   1   5   0          0.14         32.92        13.13 o                         
   2   5   0        105.25        137.82        12.74 o                         
   3   5   0         46.73         85.14        11.35 o                         
   4   5   0         65.30         91.75         6.92 o                         
   5   5   0         57.72         76.17         6.81 o                         
   6   5   0         64.55         65.86         5.88 o                         
   7   5   0         49.62         58.41         5.52 o                         
   8   5   0         53.55         62.87         4.88 o                         
   9   5   0         53.64         53.61         4.05 o                         
  10   5   0         13.74         18.13         2.48 o                         
  11   5   0          3.44          2.75         1.68 o                         
  12   5   0          1.80          2.14         1.57 o                         
  13   5   0          1.06          2.17         1.69 o                         
  14   5   0          2.76          2.74         1.56 o                         
  15   5   0          7.31          7.32         1.73 o                         
  16   5   0          0.80         -0.01         1.46 o                         
  17   5   0          1.39          3.24         1.57 o                         
  18   5   0          3.10          1.11         1.32 o                         
  19   5   0         29.95         27.18         2.79 o                         
  20   5   0         15.03         10.82         2.01 o                         
  21   5   0          0.95          0.15         1.52 o                         
  22   5   0          0.38          5.10         6.45 o                         
  23   5   0          0.65          0.13         1.39 o                         
  24   5   0          0.26          1.25         1.37 o                         
  25   5   0         10.06          8.90         1.89 o                         
  26   5   0          0.96          3.30         1.27 o                         
  27   5   0          8.41          4.97         1.67 o                         
   0   6   0         84.55         78.48         4.76 o                         
   1   6   0          6.10         48.38        20.80 o                         
   2   6   0         23.88         45.60        12.86 o                         
   3   6   0         81.56         83.32         7.21 o                         
   4   6   0         21.87         39.03        15.52 o                         
   5   6   0          2.19          8.81         1.95 o                         
   6   6   0          8.53          7.87         1.23 o                         
   7   6   0          3.23          3.59         1.81 o                         
   8   6   0          0.17          1.07         1.35 o                         
   9   6   0          1.72          1.22         1.13 o                         
   0   0   1       2126.82       1878.13        51.05 o                         
   1   0   1       7559.98       7322.69        46.89 o                         
   2   0   1        301.30        295.94        13.05 o                         
   3   0   1        869.80        915.65        15.46 o                         
   4   0   1       2752.48       2526.95        21.10 o                         
   5   0   1        373.06        357.76         9.02 o                         
   6   0   1         80.85         69.23         5.19 o                         
   7   0   1       2476.13       2377.20        30.90 o                         
   8   0   1       1030.16        940.52        19.23 o                         
   9   0   1        241.88        225.09        11.34 o                         
  10   0   1       1791.86       1637.58        32.51 o                         
  11   0   1        397.48        389.63        16.14 o                         
  12   0   1       2042.28       1837.97        36.38 o                         
  13   0   1        551.14        540.92        20.71 o                         
  14   0   1        214.45        168.90        12.37 o                         
  15   0   1         80.98         63.03         8.16 o                         
  16   0   1         10.49          5.85         4.08 o                         
  17   0   1        233.39        234.50        16.04 o                         
  18   0   1        294.45        296.46        18.62 o                         
  19   0   1         59.39         33.72         7.63 o                         
  20   0   1         22.11         20.36         7.91 o                         
  21   0   1        882.38        861.06        37.44 o                         
  22   0   1        247.15        233.58        20.68 o                         
  23   0   1         21.37         19.78         9.26 o                         
  24   0   1        201.49        160.21        25.01 o                         
  25   0   1          1.73         -1.33         9.55 o                         
  26   0   1        131.56        119.38        23.74 o                         
  27   0   1         54.14         40.24        14.37 o                         
  28   0   1         63.30         59.78         4.25 o                         
  29   0   1         17.71         18.27         3.10 o                         
  30   0   1          1.94          0.02         2.33 o                         
  31   0   1          1.11          2.14         2.02 o                         
  32   0   1          3.36          3.03         2.20 o                         
  33   0   1        174.60        205.63         7.67 o                         
  34   0   1         62.57         60.27         4.53 o                         
  35   0   1        292.26        351.39         9.87 o                         
  36   0   1          0.95          1.98         2.21 o                         
  37   0   1          3.81          1.86         2.05 o                         
  38   0   1         71.40         95.24         5.14 o                         
  39   0   1         22.27         31.14         3.24 o                         
  40   0   1         12.09         13.87         2.75 o                         
  41   0   1          1.67          0.78         1.81 o                         
  42   0   1          0.17          0.11         1.37 o                         
  43   0   1          0.03          2.95         1.34 o                         
  44   0   1          0.15         -0.75         1.33 o                         
  45   0   1          0.02          0.37         2.07 o                         
  46   0   1          1.84          1.42         1.25 o                         
 -45   1   1          1.06          0.34         2.06 o                         
 -44   1   1          0.19          1.17         1.24 o                         
 -43   1   1          3.93          0.23         1.97 o                         
 -42   1   1          5.43          6.21         2.58 o                         
 -41   1   1          6.63          6.41         2.20 o                         
 -40   1   1         27.95         37.57         5.51 o                         
 -39   1   1         29.93         37.67         4.02 o                         
 -38   1   1         71.18         91.09         4.84 o                         
 -37   1   1         25.49         31.52         3.01 o                         
 -36   1   1          2.68          5.38         1.97 o                         
 -35   1   1          1.16         -0.43         1.96 o                         
 -34   1   1          6.81          7.72         2.08 o                         
 -33   1   1          5.59          9.45         2.46 o                         
 -32   1   1          7.83          9.60         2.31 o                         
 -31   1   1         53.78         46.94         4.55 o                         
 -30   1   1        149.09        143.56         6.74 o                         
 -29   1   1        318.00        312.66         8.08 o                         
 -28   1   1        160.16        148.18         5.58 o                         
 -27   1   1        297.75        288.91         7.45 o                         
 -26   1   1         18.50         -4.27        14.34 o                         
 -25   1   1         25.60         26.33        14.50 o                         
 -24   1   1          9.18         16.23        10.71 o                         
 -23   1   1         29.09          9.32         9.01 o                         
 -22   1   1         26.72         13.85        14.52 o                         
 -21   1   1         35.21         34.22        13.59 o                         
 -20   1   1        357.70        352.02        36.44 o                         
 -19   1   1        179.20        164.68        24.77 o                         
 -18   1   1        421.82        421.95        37.06 o                         
 -17   1   1        368.92        382.50        34.29 o                         
 -16   1   1        672.51        659.51        42.90 o                         
 -15   1   1        586.29        562.57        38.52 o                         
 -14   1   1        220.30        206.78        18.82 o                         
 -13   1   1         41.54         37.81         8.77 o                         
 -12   1   1        195.93        188.28        16.71 o                         
 -11   1   1         29.79         21.13         6.52 o                         
 -10   1   1        393.53        367.22        21.26 o                         
  -9   1   1        118.72        109.04         9.89 o                         
  -8   1   1        176.27        179.83        10.81 o                         
  -7   1   1       1780.99       1635.31        25.89 o                         
  -6   1   1       5141.82       5374.16        46.60 o                         
  -5   1   1       2900.99       2853.08        33.70 o                         
  -4   1   1       7760.18       8379.58        58.33 o                         
  -3   1   1       3342.69       3464.71        41.18 o                         
  -2   1   1        186.83        232.99         9.42 o                         
  -1   1   1        326.16        352.31        13.33 o                         
   0   1   1        493.03        463.22        16.44 o                         
   1   1   1        324.17        381.21        12.15 o                         
   2   1   1        183.87        233.63         9.15 o                         
   3   1   1       3342.70       3470.61        34.99 o                         
   4   1   1       7726.22       8276.75        56.72 o                         
   5   1   1       2902.81       2798.13        39.01 o                         
   6   1   1       5158.73       5401.10        50.50 o                         
   7   1   1       1783.87       1622.67        32.45 o                         
   8   1   1        180.60        180.61        11.63 o                         
   9   1   1        120.32        109.49         9.63 o                         
  10   1   1        394.85        341.66        21.89 o                         
  11   1   1         29.31         17.11         6.26 o                         
  12   1   1        195.85        175.25        18.32 o                         
  13   1   1         41.43         45.05        10.26 o                         
  14   1   1        220.43        215.07        21.44 o                         
  15   1   1        588.28        553.74        33.92 o                         
  16   1   1        673.23        698.68        39.72 o                         
  17   1   1        368.75        402.92        31.17 o                         
  18   1   1        424.03        478.18        35.38 o                         
  19   1   1        177.79        181.67        23.54 o                         
  20   1   1        355.96        404.34        34.59 o                         
  21   1   1         35.36         51.06        19.03 o                         
  22   1   1         26.69         12.62        10.77 o                         
  23   1   1         29.27         36.25        15.12 o                         
  24   1   1          9.32         25.32        16.09 o                         
  25   1   1         25.57         28.24        15.53 o                         
  26   1   1         18.76         26.58        16.18 o                         
  27   1   1        296.46        291.39        17.01 o                         
  28   1   1        159.14        155.69         8.10 o                         
  29   1   1        318.45        326.08        16.23 o                         
  30   1   1        150.82        150.83        13.49 o                         
  31   1   1         54.37         54.26         4.25 o                         
  32   1   1          7.47          5.42         2.13 o                         
  33   1   1          5.64          5.93         2.18 o                         
  34   1   1          6.93          7.37         2.66 o                         
  35   1   1          1.14         -2.34         2.34 o                         
  36   1   1          2.73          4.21         2.04 o                         
  37   1   1         25.30         30.45         3.02 o                         
  38   1   1         71.03         88.81         5.98 o                         
  39   1   1         29.90         34.80         4.49 o                         
  40   1   1         28.05         37.88         4.64 o                         
  41   1   1          6.66          5.37         2.60 o                         
  42   1   1          5.46          6.69         4.17 o                         
  43   1   1          3.97          4.09         2.09 o                         
  44   1   1          0.19          1.09         1.33 o                         
  45   1   1          1.08         -0.49         1.03 o                         
 -43   2   1         18.46         25.33         7.11 o                         
 -42   2   1          2.41         38.45        25.84 o                         
 -41   2   1          2.90          3.38         2.24 o                         
 -40   2   1          1.08          0.86         2.13 o                         
 -39   2   1          0.89          1.34         1.30 o                         
 -38   2   1          0.28          2.19         1.68 o                         
 -37   2   1         20.05         27.42         3.03 o                         
 -36   2   1          4.44          4.69         2.25 o                         
 -35   2   1         12.53         13.67         2.60 o                         
 -34   2   1         17.75         18.14         3.50 o                         
 -33   2   1         19.83         19.09         2.73 o                         
 -32   2   1          9.72          6.83         2.41 o                         
 -31   2   1         32.26         22.73         3.30 o                         
 -30   2   1          2.32         -0.10         1.92 o                         
 -29   2   1         37.42         37.44         3.60 o                         
 -28   2   1         19.15         20.79         2.96 o                         
 -27   2   1         21.20         15.45         3.20 o                         
 -26   2   1         74.26         69.75         5.25 o                         
 -25   2   1        212.77        213.80         8.57 o                         
 -24   2   1        146.54        159.82         7.35 o                         
 -23   2   1        154.56        148.46         6.96 o                         
 -22   2   1         19.21          9.45        12.92 o                         
 -21   2   1          1.42        -12.18        12.18 o                         
 -20   2   1          2.23         12.16        10.92 o                         
 -19   2   1         80.61         80.99        20.38 o                         
 -18   2   1         33.26         18.84         8.18 o                         
 -17   2   1        239.05        200.34        23.37 o                         
 -16   2   1        137.30        128.76        18.85 o                         
 -15   2   1        218.30        212.27        23.03 o                         
 -14   2   1         11.62          5.24         6.29 o                         
 -13   2   1        360.33        347.36        28.03 o                         
 -12   2   1        102.18         93.89        14.20 o                         
 -11   2   1       1575.17       1585.06        57.71 o                         
 -10   2   1        854.33        840.29        50.22 o                         
  -9   2   1        388.69        381.02        34.01 o                         
  -8   2   1        253.72        244.31        27.16 o                         
  -7   2   1        237.88        244.05        15.62 o                         
  -6   2   1        284.55        303.14        17.53 o                         
  -5   2   1        649.74        718.12        27.30 o                         
  -4   2   1          3.28          2.06         5.41 o                         
  -3   2   1        243.35        283.74        16.20 o                         
  -2   2   1        157.74        174.07        17.03 o                         
  -1   2   1        160.49        175.22        12.53 o                         
   0   2   1        467.25        491.75        22.48 o                         
   1   2   1        160.12        178.70        14.04 o                         
   2   2   1        155.68        171.07        12.37 o                         
   3   2   1        244.17        254.17        15.02 o                         
   4   2   1          3.34          4.44         4.63 o                         
   5   2   1        649.06        661.02        22.84 o                         
   6   2   1        284.71        263.01        14.46 o                         
   7   2   1        238.92        221.38        15.72 o                         
   8   2   1        251.48        240.66        14.09 o                         
   9   2   1        383.40        370.04        17.81 o                         
  10   2   1        856.04        833.12        32.75 o                         
  11   2   1       1576.03       1533.71        46.00 o                         
  12   2   1        103.42        113.06        15.96 o                         
  13   2   1        361.11        343.62        27.73 o                         
  14   2   1         11.61          8.87         8.50 o                         
  15   2   1        217.09        216.54        23.35 o                         
  16   2   1        136.71        103.43        17.45 o                         
  17   2   1        237.99        193.81        23.75 o                         
  18   2   1         33.51         18.98        11.28 o                         
  19   2   1         81.43         65.85        15.40 o                         
  20   2   1          2.18        -12.89        12.89 o                         
  21   2   1          1.57         -5.25        10.05 o                         
  22   2   1         18.62         12.35        14.33 o                         
  23   2   1        153.14        154.49         7.92 o                         
  24   2   1        145.53        167.91         6.82 o                         
  25   2   1        213.72        226.60        13.07 o                         
  26   2   1         74.69         83.36         5.12 o                         
  27   2   1         21.56         22.19         6.94 o                         
  28   2   1         19.32         16.47         2.82 o                         
  29   2   1         37.13         38.59         3.88 o                         
  30   2   1          2.29          2.38         2.17 o                         
  31   2   1         32.47         24.67         3.63 o                         
  32   2   1          9.62          8.40         4.63 o                         
  33   2   1         19.88         19.12         3.41 o                         
  34   2   1         17.76         13.19         3.63 o                         
  35   2   1         12.81         11.54         2.77 o                         
  36   2   1          4.40          2.31         3.21 o                         
  37   2   1         20.13         24.09         2.93 o                         
  38   2   1          0.30          1.08         1.62 o                         
  39   2   1          0.91         -0.51         1.59 o                         
  40   2   1          1.09          0.90         1.30 o                         
  41   2   1          2.89          1.49         1.88 o                         
  42   2   1          2.36          2.27         1.25 o                         
  43   2   1         18.14         14.78         2.06 o                         
 -40   3   1          7.94         14.24         2.39 o                         
 -39   3   1          1.37          1.64         1.36 o                         
 -38   3   1          2.33          5.52         1.94 o                         
 -37   3   1          3.25          2.88         1.92 o                         
 -36   3   1          0.21         -1.08         2.21 o                         
 -35   3   1          1.05         -0.80         2.17 o                         
 -34   3   1          1.66         -1.15         4.83 o                         
 -33   3   1          5.77          3.38         4.29 o                         
 -32   3   1          0.24         -1.77         1.77 o                         
 -31   3   1          3.29          2.17         1.68 o                         
 -30   3   1         14.05         10.79         2.92 o                         
 -29   3   1          2.42         -1.63         2.42 o                         
 -28   3   1         10.72         10.62         3.14 o                         
 -27   3   1         62.87         57.43         5.31 o                         
 -26   3   1         69.57         68.64         5.76 o                         
 -25   3   1         14.91         14.97         3.33 o                         
 -24   3   1         29.83         26.83         4.05 o                         
 -23   3   1         16.12         15.12         3.19 o                         
 -22   3   1         10.88          9.23         2.82 o                         
 -21   3   1          9.69         10.77         2.43 o                         
 -20   3   1          9.87          7.54         2.09 o                         
 -19   3   1         47.04         38.50         3.78 o                         
 -18   3   1         39.26         34.34         5.02 o                         
 -17   3   1         49.83         46.98         3.58 o                         
 -16   3   1         76.51         72.23         4.06 o                         
 -15   3   1         41.40         44.17         4.74 o                         
 -14   3   1         15.47         10.33         8.01 o                         
 -13   3   1         16.46         15.49         7.39 o                         
 -12   3   1          4.49         -9.38         9.46 o                         
 -11   3   1         11.51         10.73         8.65 o                         
 -10   3   1          8.98          6.45         5.65 o                         
  -9   3   1         79.05         68.87        13.53 o                         
  -8   3   1        174.28        149.45        20.20 o                         
  -7   3   1        404.56        438.12        33.91 o                         
  -6   3   1        296.13        272.25        34.64 o                         
  -5   3   1         56.47         51.91        17.08 o                         
  -4   3   1        205.46        208.06        31.23 o                         
  -3   3   1         56.35         50.64        25.66 o                         
  -2   3   1         72.70         78.48        28.57 o                         
  -1   3   1         84.97         93.86        32.62 o                         
   0   3   1         12.81         25.68        12.01 o                         
   1   3   1         84.39         93.17        23.79 o                         
   2   3   1         72.08         55.09        13.95 o                         
   3   3   1         57.39         63.28        15.77 o                         
   4   3   1        204.48        188.80        23.22 o                         
   5   3   1         55.57         44.36         8.17 o                         
   6   3   1        295.76        260.01        22.60 o                         
   7   3   1        406.75        398.01        28.25 o                         
   8   3   1        173.77        159.69        17.79 o                         
   9   3   1         79.90         70.54        13.77 o                         
  10   3   1          9.01          2.12         8.66 o                         
  11   3   1         11.35          4.39         7.99 o                         
  12   3   1          4.46         -3.62         8.37 o                         
  13   3   1         16.89         16.09         9.66 o                         
  14   3   1         15.87         11.77        11.23 o                         
  15   3   1         41.86         47.07         4.48 o                         
  16   3   1         77.25         76.74         6.77 o                         
  17   3   1         49.94         49.24         5.58 o                         
  18   3   1         39.25         38.20         4.22 o                         
  19   3   1         46.89         47.69         4.13 o                         
  20   3   1          9.78          5.55         2.72 o                         
  21   3   1          9.77          9.16         3.46 o                         
  22   3   1         10.99          9.14         4.83 o                         
  23   3   1         16.34         21.19         4.41 o                         
  24   3   1         30.24         24.44         5.11 o                         
  25   3   1         14.70         17.37         4.03 o                         
  26   3   1         69.16         71.99         8.32 o                         
  27   3   1         62.01         62.79         6.65 o                         
  28   3   1         10.92          9.07         3.44 o                         
  29   3   1          2.46          1.83         2.73 o                         
  30   3   1         14.19         13.88         2.86 o                         
  31   3   1          3.29          5.97         3.51 o                         
  32   3   1          0.23          0.39         1.91 o                         
  33   3   1          5.81          3.73         1.93 o                         
  34   3   1          1.63          0.20         1.89 o                         
  35   3   1          1.02          2.22         1.30 o                         
  36   3   1          0.21         -0.90         1.81 o                         
  37   3   1          3.39          1.71         1.13 o                         
  38   3   1          2.25          2.30         1.00 o                         
  39   3   1          1.30          1.69         1.50 o                         
 -34   4   1         15.84         14.04         2.17 o                         
 -33   4   1          4.07          2.55         1.42 o                         
 -32   4   1          7.08          6.33         1.60 o                         
 -31   4   1          8.46          6.79         1.78 o                         
 -30   4   1          4.78          3.08         1.56 o                         
 -29   4   1          5.30          0.24         1.98 o                         
 -28   4   1          4.91          2.98         1.61 o                         
 -27   4   1         10.66          9.20         2.57 o                         
 -26   4   1         11.90         12.89         3.01 o                         
 -25   4   1         12.22         15.78         3.29 o                         
 -24   4   1         30.41         25.67         3.80 o                         
 -23   4   1         21.97         20.76         3.73 o                         
 -22   4   1         13.42         10.74         3.03 o                         
 -21   4   1         10.21          7.42         2.94 o                         
 -20   4   1         33.67         26.22         3.21 o                         
 -19   4   1         16.60         15.62         2.91 o                         
 -18   4   1         14.32          8.75         2.92 o                         
 -17   4   1         18.87         15.98         2.80 o                         
 -16   4   1         36.35         33.07         3.70 o                         
 -15   4   1         33.31         29.15         3.08 o                         
 -14   4   1         41.69         39.02         3.59 o                         
 -13   4   1         49.32         44.77         3.72 o                         
 -12   4   1         80.54         84.31         4.88 o                         
 -11   4   1         38.36         34.40         4.10 o                         
 -10   4   1        140.04        140.95         7.93 o                         
  -9   4   1        143.18        132.56         7.42 o                         
  -8   4   1         99.07         97.79         6.47 o                         
  -7   4   1         46.36         46.89         4.20 o                         
  -6   4   1         32.53         35.16         3.71 o                         
  -5   4   1          8.75         10.90         3.33 o                         
  -4   4   1         11.57         18.92         3.34 o                         
  -3   4   1         78.91         92.84         5.76 o                         
  -2   4   1         82.92         97.76         5.67 o                         
  -1   4   1          0.08          8.79         4.46 o                         
   0   4   1         80.35         99.97         5.76 o                         
   1   4   1          0.12          4.30         3.84 o                         
   2   4   1         82.56         94.80         6.79 o                         
   3   4   1         79.04         86.67         5.56 o                         
   4   4   1         11.31         16.77         4.53 o                         
   5   4   1          8.79          9.26         2.54 o                         
   6   4   1         33.07         31.01         3.72 o                         
   7   4   1         46.53         45.69         4.28 o                         
   8   4   1         99.34        104.42         5.99 o                         
   9   4   1        142.92        122.91         6.24 o                         
  10   4   1        140.55        142.80         7.69 o                         
  11   4   1         37.96         32.36         4.36 o                         
  12   4   1         81.53         82.75         6.13 o                         
  13   4   1         49.51         45.47         4.61 o                         
  14   4   1         41.15         39.31         4.44 o                         
  15   4   1         33.09         29.95         4.03 o                         
  16   4   1         36.13         35.42         4.28 o                         
  17   4   1         18.77         18.75         3.28 o                         
  18   4   1         14.37         12.00         3.13 o                         
  19   4   1         16.76         15.43         3.15 o                         
  20   4   1         34.01         30.92         3.94 o                         
  21   4   1         10.19          8.56         3.17 o                         
  22   4   1         13.16         12.03         3.34 o                         
  23   4   1         22.02         22.02         3.69 o                         
  24   4   1         30.15         31.31         4.10 o                         
  25   4   1         12.24         14.36         4.13 o                         
  26   4   1         11.75         15.88         3.29 o                         
  27   4   1         10.87         12.23         2.77 o                         
  28   4   1          4.97          5.15         2.12 o                         
  29   4   1          5.14          4.73         1.99 o                         
  30   4   1          4.80          4.86         1.77 o                         
  31   4   1          8.60          7.03         2.24 o                         
  32   4   1          6.94          6.50         1.89 o                         
  33   4   1          3.95          5.22         1.88 o                         
  34   4   1         15.81         15.97         1.91 o                         
 -26   5   1          8.83          4.35         1.42 o                         
 -25   5   1          1.83          0.73         1.05 o                         
 -24   5   1          8.58          7.37         1.63 o                         
 -23   5   1          1.09          2.58         1.46 o                         
 -22   5   1          3.54          3.55         1.61 o                         
 -21   5   1          1.97          2.10         1.90 o                         
 -20   5   1          0.93          0.33         1.78 o                         
 -19   5   1          1.01         -0.30         1.79 o                         
 -18   5   1         36.68         30.22         3.48 o                         
 -17   5   1          1.13          0.68         2.85 o                         
 -16   5   1         43.50         39.29         7.23 o                         
 -15   5   1          2.47          0.54         1.66 o                         
 -14   5   1          4.76          2.59         1.81 o                         
 -13   5   1          8.78          7.42         2.42 o                         
 -12   5   1          0.51          3.99         2.19 o                         
 -11   5   1          1.97          2.02         2.84 o                         
 -10   5   1          1.72          2.64         2.19 o                         
  -9   5   1          3.50          4.25         2.29 o                         
  -8   5   1          4.32          2.66         2.29 o                         
  -7   5   1          6.49         10.23         2.92 o                         
  -6   5   1         14.16         18.11         2.74 o                         
  -5   5   1         46.92         40.13         6.44 o                         
  -4   5   1         52.34         66.05         9.90 o                         
  -3   5   1         20.23         51.84         7.49 o                         
  -2   5   1         60.20         95.50        12.01 o                         
  -1   5   1         94.10        142.29        14.94 o                         
   0   5   1         35.92        113.77         7.68 o                         
   1   5   1         94.20        140.84         6.65 o                         
   2   5   1         60.16         89.16         6.78 o                         
   3   5   1         20.10         53.24         5.60 o                         
   4   5   1         51.94         70.02         5.23 o                         
   5   5   1         47.34         63.57         4.76 o                         
   6   5   1         13.83         20.36         4.76 o                         
   7   5   1          6.56          7.96         2.42 o                         
   8   5   1          4.30          6.43         2.52 o                         
   9   5   1          3.59          4.71         2.10 o                         
  10   5   1          1.71          3.53         2.09 o                         
  11   5   1          1.94          1.93         1.80 o                         
  12   5   1          0.47         -0.22         1.70 o                         
  13   5   1          8.73          6.61         2.92 o                         
  14   5   1          4.59          4.74         2.00 o                         
  15   5   1          2.51          1.80         1.55 o                         
  16   5   1         43.58         40.36         2.84 o                         
  17   5   1          1.15          3.96         2.03 o                         
  18   5   1         36.90         36.85         3.38 o                         
  19   5   1          0.97         -0.31         1.76 o                         
  20   5   1          1.00         -0.48         1.59 o                         
  21   5   1          1.93          1.70         1.58 o                         
  22   5   1          3.46          4.68         1.60 o                         
  23   5   1          1.10          0.34         1.24 o                         
  24   5   1          8.54          9.51         1.52 o                         
  25   5   1          1.82          2.06         1.05 o                         
  26   5   1          8.85          3.15         1.52 o                         
   0   0   2         44.60         55.47         6.14 o                         
   1   0   2        191.36        172.32         6.92 o                         
   2   0   2        187.22        170.11         9.10 o                         
   3   0   2        436.04        369.31        11.93 o                         
   4   0   2          0.52          3.44         2.29 o                         
   5   0   2          0.11         -2.05         3.62 o                         
   6   0   2          2.11          3.17         3.82 o                         
   7   0   2          2.64         -5.42         5.42 o                         
   8   0   2       1049.74       1055.57        32.51 o                         
   9   0   2          0.65         -5.22         5.89 o                         
  10   0   2          0.48         -1.53         5.52 o                         
  11   0   2        254.03        224.76        17.65 o                         
  12   0   2        173.35        175.76        15.81 o                         
  13   0   2        879.53        798.43        33.46 o                         
  14   0   2       1699.15       1761.62        50.46 o                         
  15   0   2        213.27        191.06        17.19 o                         
  16   0   2         74.96         74.29        10.93 o                         
  17   0   2         21.09         14.23         5.66 o                         
  18   0   2         95.71         77.42        10.88 o                         
  19   0   2         67.56         54.59        12.47 o                         
  20   0   2        172.99        149.58        19.51 o                         
  21   0   2        451.52        407.03        41.68 o                         
  22   0   2          4.61          2.06         8.48 o                         
  23   0   2        305.06        242.32        33.84 o                         
  24   0   2         45.79         54.04        29.43 o                         
  25   0   2         36.90         33.95        16.88 o                         
  26   0   2         91.13         93.08         4.86 o                         
  27   0   2         29.52         34.84         3.35 o                         
  28   0   2          5.24          4.89         3.03 o                         
  29   0   2         13.76         14.26         2.45 o                         
  30   0   2          1.19         -0.95         2.09 o                         
  31   0   2         96.80         94.39         7.59 o                         
  32   0   2          8.85          5.01         3.27 o                         
  33   0   2         13.80         13.12         3.80 o                         
  34   0   2          8.76          8.73         3.03 o                         
  35   0   2          0.59         -0.55         5.05 o                         
  36   0   2          0.10         -2.00         2.56 o                         
  37   0   2          2.68          1.45         2.43 o                         
  38   0   2          0.59          1.84         1.64 o                         
  39   0   2          0.95          0.36         1.54 o                         
  40   0   2          3.65          2.18         1.69 o                         
  41   0   2          0.01         -1.01         1.13 o                         
  42   0   2          0.20         -0.22         1.04 o                         
  43   0   2          0.07          2.21         1.12 o                         
  44   0   2          4.35          8.75         2.07 o                         
 -44   1   2          1.99          3.37         1.83 o                         
 -43   1   2          4.68          4.71         2.44 o                         
 -42   1   2          1.06         -0.44         1.83 o                         
 -41   1   2          3.37          3.73         1.58 o                         
 -40   1   2          7.38         10.05         2.83 o                         
 -39   1   2          2.80          1.25         3.46 o                         
 -38   1   2          6.06          4.65         2.98 o                         
 -37   1   2         16.55         20.51         3.77 o                         
 -36   1   2         13.26         11.20         2.46 o                         
 -35   1   2         22.67         21.50         4.25 o                         
 -34   1   2         36.04         48.58         4.23 o                         
 -33   1   2         17.68         16.07         2.70 o                         
 -32   1   2          9.45         11.27         2.44 o                         
 -31   1   2         83.37         84.48         5.82 o                         
 -30   1   2         77.07         71.45         4.83 o                         
 -29   1   2         13.03         16.60         2.53 o                         
 -28   1   2        132.80        121.54         5.59 o                         
 -27   1   2          2.84          3.04         1.98 o                         
 -26   1   2         72.22         65.61         5.04 o                         
 -25   1   2        112.05        124.18         7.48 o                         
 -24   1   2          6.71          5.04         2.89 o                         
 -23   1   2         49.34         48.52        16.02 o                         
 -22   1   2          8.20         24.49        11.36 o                         
 -21   1   2         52.09         31.27        28.28 o                         
 -20   1   2         29.51         29.18        11.58 o                         
 -19   1   2         13.25         15.12         8.95 o                         
 -18   1   2         71.20         53.56        14.08 o                         
 -17   1   2         68.30         69.39        16.91 o                         
 -16   1   2         23.78         14.79         7.40 o                         
 -15   1   2         55.93         48.81         9.94 o                         
 -14   1   2         41.43         35.20         7.18 o                         
 -13   1   2         19.66         13.28         5.86 o                         
 -12   1   2        189.76        187.10        12.04 o                         
 -11   1   2        391.98        396.17        16.78 o                         
 -10   1   2        118.05        102.46         8.41 o                         
  -9   1   2        151.05        169.58        10.72 o                         
  -8   1   2        465.77        478.26        17.33 o                         
  -7   1   2        241.55        243.08        13.42 o                         
  -6   1   2       1713.79       1748.59        41.86 o                         
  -5   1   2         88.25         98.50         9.50 o                         
  -4   1   2       1301.62       1294.08        30.79 o                         
  -3   1   2        216.07        282.48        15.59 o                         
  -2   1   2         37.69         36.71         5.61 o                         
  -1   1   2       1112.45       1208.27        24.58 o                         
   0   1   2        616.78        730.63        21.61 o                         
   1   1   2       1108.02       1239.97        30.76 o                         
   2   1   2         37.10        105.25        18.66 o                         
   3   1   2        213.60        246.11        13.87 o                         
   4   1   2       1302.04       1365.40        34.70 o                         
   5   1   2         88.81        117.46        13.88 o                         
   6   1   2       1716.84       1777.21        50.23 o                         
   7   1   2        242.17        222.13        18.60 o                         
   8   1   2        469.44        439.05        26.39 o                         
   9   1   2        152.35        158.19        16.12 o                         
  10   1   2        117.51         99.42        18.00 o                         
  11   1   2        392.47        426.83        35.56 o                         
  12   1   2        190.21        181.72        24.58 o                         
  13   1   2         19.55          7.91         7.78 o                         
  14   1   2         41.69         30.86        11.86 o                         
  15   1   2         56.28         50.34        16.36 o                         
  16   1   2         23.67         22.84        10.80 o                         
  17   1   2         68.70         62.60        18.11 o                         
  18   1   2         71.50         46.94        16.03 o                         
  19   1   2         13.04         11.07        10.93 o                         
  20   1   2         29.93         23.30        14.57 o                         
  21   1   2         52.14         49.17        20.41 o                         
  22   1   2          8.64         10.77        13.70 o                         
  23   1   2         48.39         29.86        13.70 o                         
  24   1   2          6.81          9.49         3.78 o                         
  25   1   2        111.27        133.87        11.90 o                         
  26   1   2         71.87         74.77        11.06 o                         
  27   1   2          3.05          1.18         3.49 o                         
  28   1   2        132.41        125.09         8.76 o                         
  29   1   2         13.04         16.16         6.32 o                         
  30   1   2         76.81         71.33        12.30 o                         
  31   1   2         84.30         83.92        15.52 o                         
  32   1   2          9.42         10.35         4.71 o                         
  33   1   2         17.55         17.34         4.03 o                         
  34   1   2         36.24         42.32        12.79 o                         
  35   1   2         22.75         18.40         3.06 o                         
  36   1   2         13.31         14.32         3.15 o                         
  37   1   2         16.28         14.96         2.26 o                         
  38   1   2          6.02          3.12         1.79 o                         
  39   1   2          2.73          3.39         1.69 o                         
  40   1   2          7.33          8.53         1.77 o                         
  41   1   2          3.38          1.46         1.52 o                         
  42   1   2          1.10          2.05         1.33 o                         
  43   1   2          4.70          7.99         2.25 o                         
  44   1   2          1.96          1.42         2.63 o                         
 -42   2   2          1.71          0.77         1.53 o                         
 -41   2   2          3.30          4.23         1.97 o                         
 -40   2   2          2.28          3.99         1.52 o                         
 -39   2   2          4.14         -0.26         1.57 o                         
 -38   2   2         14.32         10.72         2.40 o                         
 -37   2   2          0.69          1.60         1.95 o                         
 -36   2   2          4.34          3.76         2.33 o                         
 -35   2   2         11.65         12.56         2.92 o                         
 -34   2   2          1.57          2.30         2.39 o                         
 -33   2   2         54.00         58.02         5.07 o                         
 -32   2   2          6.59          4.25         2.67 o                         
 -31   2   2          9.27          8.14         4.06 o                         
 -30   2   2         25.61         23.68         3.87 o                         
 -29   2   2          1.95          1.22         2.64 o                         
 -28   2   2         43.09         49.30         5.07 o                         
 -27   2   2          8.49          5.06         2.08 o                         
 -26   2   2         13.24         14.60         2.93 o                         
 -25   2   2        100.32         94.46         5.11 o                         
 -24   2   2        294.37        298.31        11.95 o                         
 -23   2   2        402.23        414.77        11.11 o                         
 -22   2   2        174.32        184.92         8.70 o                         
 -21   2   2         22.64         22.33         3.57 o                         
 -20   2   2         34.99         36.71         4.35 o                         
 -19   2   2          2.65         -3.24        11.16 o                         
 -18   2   2         23.57          4.50         9.96 o                         
 -17   2   2         63.96         60.49        14.57 o                         
 -16   2   2         30.78         25.19         9.12 o                         
 -15   2   2         50.05         33.67         8.93 o                         
 -14   2   2          3.78          3.33         6.93 o                         
 -13   2   2          9.93         16.59         6.81 o                         
 -12   2   2        307.37        297.18        22.72 o                         
 -11   2   2        541.85        520.79        29.22 o                         
 -10   2   2       1302.52       1312.01        41.31 o                         
  -9   2   2        661.78        667.18        31.60 o                         
  -8   2   2        188.71        187.79        16.99 o                         
  -7   2   2        280.38        258.86        17.02 o                         
  -6   2   2         13.55         18.13         6.09 o                         
  -5   2   2        181.44        192.06        16.55 o                         
  -4   2   2        587.44        679.03        30.01 o                         
  -3   2   2        264.54        314.02        21.46 o                         
  -2   2   2        374.31        436.86        22.04 o                         
  -1   2   2        190.17        231.53        16.63 o                         
   0   2   2        171.88        210.69        16.15 o                         
   1   2   2        190.17        217.42        16.46 o                         
   2   2   2        376.62        444.95        23.15 o                         
   3   2   2        264.16        274.72        18.48 o                         
   4   2   2        586.57        619.49        31.11 o                         
   5   2   2        180.05        172.91        15.03 o                         
   6   2   2         13.52         19.14         6.32 o                         
   7   2   2        278.15        252.70        19.92 o                         
   8   2   2        187.02        194.56        24.76 o                         
   9   2   2        663.24        711.31        46.65 o                         
  10   2   2       1301.34       1303.41        63.48 o                         
  11   2   2        545.65        518.53        40.50 o                         
  12   2   2        310.06        248.53        55.61 o                         
  13   2   2          9.81          0.15        10.04 o                         
  14   2   2          3.80          9.93        10.07 o                         
  15   2   2         50.64         33.62        11.90 o                         
  16   2   2         31.35         29.06        11.36 o                         
  17   2   2         63.65         37.37        12.13 o                         
  18   2   2         23.06          2.07        12.39 o                         
  19   2   2          2.89          1.63         9.47 o                         
  20   2   2         35.29         36.55         4.98 o                         
  21   2   2         22.41         18.19         4.18 o                         
  22   2   2        172.92        190.83         8.81 o                         
  23   2   2        402.47        419.10        15.59 o                         
  24   2   2        295.66        318.87        12.04 o                         
  25   2   2        100.69        100.78         5.71 o                         
  26   2   2         13.50          9.83         2.49 o                         
  27   2   2          8.63          9.62         2.63 o                         
  28   2   2         43.22         48.67         5.54 o                         
  29   2   2          1.93          1.90         2.13 o                         
  30   2   2         25.50         23.77         3.09 o                         
  31   2   2          9.39         12.83         3.84 o                         
  32   2   2          6.50          8.37         6.34 o                         
  33   2   2         53.88         55.32         9.71 o                         
  34   2   2          1.57          1.53         2.78 o                         
  35   2   2         11.51         13.22         3.65 o                         
  36   2   2          4.47         -1.49         7.65 o                         
  37   2   2          0.68          0.72         2.14 o                         
  38   2   2         14.39         15.69         2.19 o                         
  39   2   2          4.21          5.46         1.27 o                         
  40   2   2          2.28          1.40         1.13 o                         
  41   2   2          3.26          3.07         1.30 o                         
  42   2   2          1.66          1.84         1.14 o                         
 -38   3   2          1.68          3.18         1.69 o                         
 -37   3   2          4.64          1.70         3.27 o                         
 -36   3   2          0.22         -1.27         1.27 o                         
 -35   3   2          4.04          7.35         3.35 o                         
 -34   3   2          0.27         -1.38         1.58 o                         
 -33   3   2          1.24         -2.09         2.09 o                         
 -32   3   2          1.72          1.21         1.51 o                         
 -31   3   2          3.69          3.85         1.74 o                         
 -30   3   2          0.85          0.10         1.50 o                         
 -29   3   2         10.87          9.18         2.04 o                         
 -28   3   2          3.99          2.07         1.78 o                         
 -27   3   2          9.92         11.46         2.39 o                         
 -26   3   2         40.67         42.95         3.58 o                         
 -25   3   2         30.12         29.16         3.14 o                         
 -24   3   2         28.20         29.07         3.22 o                         
 -23   3   2         36.34         36.88         3.45 o                         
 -22   3   2         11.37          8.69         2.22 o                         
 -21   3   2         55.52         58.69         4.98 o                         
 -20   3   2        202.89        219.93         7.88 o                         
 -19   3   2        292.25        325.67        10.94 o                         
 -18   3   2         88.59         83.01         4.40 o                         
 -17   3   2        224.67        211.81        15.52 o                         
 -16   3   2        141.87        128.39         6.06 o                         
 -15   3   2        399.48        378.88        12.33 o                         
 -14   3   2        430.92        401.76        17.43 o                         
 -13   3   2        364.29        340.26         9.98 o                         
 -12   3   2        142.74        137.45        10.03 o                         
 -11   3   2         83.19         86.63         8.48 o                         
 -10   3   2          6.35         13.52         5.60 o                         
  -9   3   2         98.01         74.74        19.18 o                         
  -8   3   2        204.65        190.65        30.53 o                         
  -7   3   2         17.50         18.68        12.85 o                         
  -6   3   2         17.47          8.80        11.34 o                         
  -5   3   2         98.74         93.94        27.46 o                         
  -4   3   2          2.76        -11.69        11.69 o                         
  -3   3   2         21.47         17.61        11.70 o                         
  -2   3   2         39.05         41.15        16.66 o                         
  -1   3   2         51.64         32.09         8.59 o                         
   0   3   2          4.61         -3.43         8.15 o                         
   1   3   2         51.84         43.66        10.62 o                         
   2   3   2         39.03         48.23        11.74 o                         
   3   3   2         20.81         20.21         8.66 o                         
   4   3   2          2.62         -5.81        10.04 o                         
   5   3   2         98.15         78.65        16.04 o                         
   6   3   2         17.71         17.04        12.36 o                         
   7   3   2         17.62         10.32         7.74 o                         
   8   3   2        204.71        197.55        22.06 o                         
   9   3   2         96.61         72.56        16.12 o                         
  10   3   2          6.41         -0.42         2.82 o                         
  11   3   2         83.54         76.85         7.15 o                         
  12   3   2        143.65        127.44         7.17 o                         
  13   3   2        367.12        320.61        10.05 o                         
  14   3   2        429.50        413.90         9.35 o                         
  15   3   2        398.01        403.55        12.57 o                         
  16   3   2        142.63        134.20         5.42 o                         
  17   3   2        223.80        213.71         8.64 o                         
  18   3   2         88.15         78.93         4.34 o                         
  19   3   2        291.16        333.32        11.61 o                         
  20   3   2        203.25        219.93        10.90 o                         
  21   3   2         55.71         60.15         6.24 o                         
  22   3   2         11.34         13.52         3.91 o                         
  23   3   2         36.31         43.48         5.26 o                         
  24   3   2         28.47         35.51         4.17 o                         
  25   3   2         30.53         35.95         4.09 o                         
  26   3   2         40.15         45.81         4.27 o                         
  27   3   2          9.85         11.23         2.55 o                         
  28   3   2          3.89          1.75         2.11 o                         
  29   3   2         11.04          9.48         2.35 o                         
  30   3   2          0.88         -0.51         1.90 o                         
  31   3   2          3.71          3.08         1.78 o                         
  32   3   2          1.71          2.56         1.58 o                         
  33   3   2          1.21         -1.57         1.57 o                         
  34   3   2          0.29          0.24         1.60 o                         
  35   3   2          4.08          3.32         1.50 o                         
  36   3   2          0.22          0.85         1.21 o                         
  37   3   2          4.60          3.10         1.60 o                         
  38   3   2          1.65          1.38         0.96 o                         
 -32   4   2          6.90         -0.47         1.43 o                         
 -31   4   2          0.06         -0.86         1.24 o                         
 -30   4   2          5.54          5.45         1.50 o                         
 -29   4   2         12.70         11.58         1.40 o                         
 -28   4   2          0.83          0.64         1.40 o                         
 -27   4   2         42.12         42.62         2.61 o                         
 -26   4   2         33.62         36.39         2.54 o                         
 -25   4   2         24.31         18.62         2.17 o                         
 -24   4   2         32.72         32.74         2.58 o                         
 -23   4   2          0.63          1.66         2.07 o                         
 -22   4   2          4.61          6.97         2.23 o                         
 -21   4   2          2.21          1.98         2.01 o                         
 -20   4   2         43.48         39.48         3.83 o                         
 -19   4   2          7.57          4.12         2.48 o                         
 -18   4   2          5.34          3.60         1.82 o                         
 -17   4   2          1.13         -1.54         1.54 o                         
 -16   4   2         15.12         11.84         1.88 o                         
 -15   4   2         10.96         12.97         1.88 o                         
 -14   4   2         37.84         38.23         4.42 o                         
 -13   4   2          5.89          9.40         2.56 o                         
 -12   4   2         10.88          9.65         2.44 o                         
 -11   4   2         20.53         16.87         3.21 o                         
 -10   4   2         55.76         54.66         5.38 o                         
  -9   4   2         53.14         44.06         5.02 o                         
  -8   4   2        104.13        104.06         5.78 o                         
  -7   4   2        111.00        111.63         5.53 o                         
  -6   4   2         81.22         81.89         4.91 o                         
  -5   4   2         62.79         60.73         4.18 o                         
  -4   4   2          5.57          7.77         2.33 o                         
  -3   4   2         13.11         15.97         2.46 o                         
  -2   4   2         38.82         52.18         5.89 o                         
  -1   4   2        128.74        167.37        10.68 o                         
   0   4   2         95.13        144.73        16.32 o                         
   1   4   2        129.34        168.62         7.35 o                         
   2   4   2         39.42         52.00         4.53 o                         
   3   4   2         13.43         14.87         2.68 o                         
   4   4   2          5.80         14.87         4.17 o                         
   5   4   2         63.30         70.60         4.90 o                         
   6   4   2         81.17         88.71         6.57 o                         
   7   4   2        110.59        114.99         6.47 o                         
   8   4   2        103.82         95.21         5.45 o                         
   9   4   2         52.94         51.38         5.44 o                         
  10   4   2         55.94         49.06         4.06 o                         
  11   4   2         20.61         20.54         2.72 o                         
  12   4   2         10.64          5.42         2.00 o                         
  13   4   2          5.90          4.34         1.79 o                         
  14   4   2         37.66         36.67         3.55 o                         
  15   4   2         11.16         12.89         2.48 o                         
  16   4   2         15.13         15.01         2.48 o                         
  17   4   2          1.20          1.82         1.57 o                         
  18   4   2          5.33         -0.42         3.65 o                         
  19   4   2          7.41          8.24         4.01 o                         
  20   4   2         43.72         45.08         6.07 o                         
  21   4   2          2.20          1.03         3.16 o                         
  22   4   2          4.78          1.30         2.54 o                         
  23   4   2          0.64         -1.13         2.56 o                         
  24   4   2         32.74         40.79         3.98 o                         
  25   4   2         24.60         21.62         3.12 o                         
  26   4   2         33.21         33.61         2.83 o                         
  27   4   2         42.15         46.62         2.78 o                         
  28   4   2          0.83          0.78         1.27 o                         
  29   4   2         12.54         12.68         1.71 o                         
  30   4   2          5.62          3.89         1.42 o                         
  31   4   2          0.06          0.40         1.30 o                         
  32   4   2          7.02          4.40         1.74 o                         
 -23   5   2          8.11          2.55         1.34 o                         
 -22   5   2         10.12          8.71         1.93 o                         
 -21   5   2          0.39         -1.60         1.60 o                         
 -20   5   2          1.50          2.87         1.71 o                         
 -19   5   2          3.89          2.48         1.29 o                         
 -18   5   2          1.32          1.41         1.33 o                         
 -17   5   2         10.27          7.60         2.12 o                         
 -16   5   2          6.14          5.35         1.63 o                         
 -15   5   2          0.12         -0.82         1.24 o                         
 -14   5   2          2.46          0.32         1.28 o                         
 -13   5   2          1.41          3.57         1.52 o                         
 -12   5   2          7.89          6.24         1.79 o                         
 -11   5   2          9.85         10.09         1.45 o                         
 -10   5   2          6.47          4.16         1.28 o                         
  -9   5   2         11.16          7.08         1.39 o                         
  -8   5   2         14.68         12.21         1.60 o                         
  -7   5   2          2.80          5.41         1.50 o                         
  -6   5   2          3.77          3.18         1.32 o                         
  -5   5   2          4.71          2.16         5.71 o                         
  -4   5   2         17.03         28.63         6.75 o                         
  -3   5   2         40.63         49.14         4.00 o                         
  -2   5   2          7.47         19.03         3.17 o                         
  -1   5   2          3.86          6.89         5.22 o                         
   0   5   2          1.86          2.06         1.58 o                         
   1   5   2          3.87          1.44         1.41 o                         
   2   5   2          7.57         18.89         3.21 o                         
   3   5   2         40.69         45.32         3.44 o                         
   4   5   2         17.31         20.80         3.29 o                         
   5   5   2          4.75          9.25         3.15 o                         
   6   5   2          3.91          2.90         3.15 o                         
   7   5   2          2.79          4.84         1.75 o                         
   8   5   2         14.41         12.88         2.14 o                         
   9   5   2         11.31         11.52         1.95 o                         
  10   5   2          6.43          4.12         1.42 o                         
  11   5   2          9.78          7.62         1.70 o                         
  12   5   2          7.69          7.98         1.68 o                         
  13   5   2          1.42          2.24         2.20 o                         
  14   5   2          2.36          2.88         2.02 o                         
  15   5   2          0.12         -0.90         1.84 o                         
  16   5   2          6.25          7.08         1.88 o                         
  17   5   2         10.19          9.79         1.92 o                         
  18   5   2          1.31         -0.28         1.10 o                         
  19   5   2          3.85          3.25         1.56 o                         
  20   5   2          1.57          2.25         1.36 o                         
  21   5   2          0.42          0.94         1.24 o                         
  22   5   2         10.25         11.77         2.36 o                         
  23   5   2          8.08          6.41         1.52 o                         
   0   0   3        367.68        366.64        35.00 o                         
   1   0   3         37.92        102.34        31.04 o                         
   2   0   3        967.12        995.12        45.44 o                         
   3   0   3        146.56        201.26        22.66 o                         
   4   0   3        194.83        214.63        22.38 o                         
   5   0   3        206.70        212.78        21.12 o                         
   6   0   3         14.80         19.06         9.66 o                         
   7   0   3        545.26        564.77        35.08 o                         
   8   0   3        434.71        403.12        30.07 o                         
   9   0   3          0.47         -0.01         7.75 o                         
  10   0   3         54.10         43.49         8.39 o                         
  11   0   3         95.20        102.66        13.79 o                         
  12   0   3         29.20         10.80         9.30 o                         
  13   0   3         24.24         18.72         6.80 o                         
  14   0   3         28.72         32.85        10.28 o                         
  15   0   3          1.73          6.81         6.92 o                         
  16   0   3          3.76        -13.10        13.10 o                         
  17   0   3          0.68         -1.41        10.17 o                         
  18   0   3          7.09         15.06        12.75 o                         
  19   0   3          1.61          1.92        10.70 o                         
  20   0   3         16.12         21.00         3.64 o                         
  21   0   3          0.02         -0.68         2.38 o                         
  22   0   3          5.98          8.83         3.70 o                         
  23   0   3         10.12          1.77        11.33 o                         
  24   0   3          0.47          0.49         2.59 o                         
  25   0   3          7.91         12.81         3.00 o                         
  26   0   3         18.15         11.82         2.85 o                         
  27   0   3        130.94        129.82         8.76 o                         
  28   0   3         24.86         23.65         3.59 o                         
  29   0   3          0.10          0.13         2.53 o                         
  30   0   3          0.55          1.95         2.16 o                         
  31   0   3         12.77         10.98         2.39 o                         
  32   0   3         24.73         20.06         2.32 o                         
  33   0   3          0.21          0.51         2.29 o                         
  34   0   3          0.31         -1.89         1.89 o                         
  35   0   3          0.09         -1.43         1.77 o                         
  36   0   3          4.21          2.14         2.18 o                         
  37   0   3          0.05          1.40         2.11 o                         
  38   0   3          0.09          0.57         1.91 o                         
  39   0   3          6.37          7.69         1.86 o                         
  40   0   3          2.66          1.60         1.21 o                         
  41   0   3         11.85         18.09         2.21 o                         
 -41   1   3         10.72         13.83         2.12 o                         
 -40   1   3          8.84         10.81         3.18 o                         
 -39   1   3          1.39         -1.89         2.55 o                         
 -38   1   3          1.20          2.31         2.69 o                         
 -37   1   3         16.68         16.64         2.25 o                         
 -36   1   3          3.09          1.68         1.45 o                         
 -35   1   3          5.49          4.14         1.73 o                         
 -34   1   3          3.11          4.47         1.82 o                         
 -33   1   3          4.75          1.33         1.86 o                         
 -32   1   3         10.81         11.45         2.63 o                         
 -31   1   3         30.81         29.44         3.23 o                         
 -30   1   3          8.80          9.34         2.17 o                         
 -29   1   3         27.83         29.05         3.33 o                         
 -28   1   3         10.18          6.48         2.32 o                         
 -27   1   3        165.87        173.77         7.78 o                         
 -26   1   3          4.76          4.04         4.38 o                         
 -25   1   3         82.30         83.45         6.71 o                         
 -24   1   3         40.29         41.01         4.97 o                         
 -23   1   3         31.83         30.71         4.41 o                         
 -22   1   3          5.42          4.37         2.76 o                         
 -21   1   3         12.58         12.06         2.65 o                         
 -20   1   3        133.15        127.30         5.84 o                         
 -19   1   3        115.32         98.16        10.15 o                         
 -18   1   3         35.41         33.27        13.61 o                         
 -17   1   3         24.22         28.36        11.44 o                         
 -16   1   3         92.03         74.86        18.15 o                         
 -15   1   3         50.44         44.07        13.25 o                         
 -14   1   3         72.12         68.98        17.07 o                         
 -13   1   3         52.36         50.83        10.95 o                         
 -12   1   3         59.15         59.18        13.63 o                         
 -11   1   3        275.37        287.64        27.17 o                         
 -10   1   3         87.31         77.34        12.78 o                         
  -9   1   3        137.09        135.82        16.65 o                         
  -8   1   3         97.74        105.06        14.92 o                         
  -7   1   3        492.97        446.60        29.93 o                         
  -6   1   3         26.54         21.68         8.68 o                         
  -5   1   3         29.58         21.13         6.68 o                         
  -4   1   3        141.47        143.26        15.43 o                         
  -3   1   3        298.75        326.02        22.46 o                         
  -2   1   3        147.64        191.67        18.87 o                         
  -1   1   3        199.71        251.61        20.50 o                         
   0   1   3          0.00         33.46        11.62 o                         
   1   1   3        199.59        221.41        16.90 o                         
   2   1   3        146.91        165.74        13.53 o                         
   3   1   3        298.78        296.84        17.35 o                         
   4   1   3        141.05        130.77        13.61 o                         
   5   1   3         29.22         27.35         7.51 o                         
   6   1   3         26.04         22.84         7.72 o                         
   7   1   3        492.77        454.30        28.33 o                         
   8   1   3         98.14         97.60        20.27 o                         
   9   1   3        137.82        121.71        31.14 o                         
  10   1   3         88.95         75.15        17.82 o                         
  11   1   3        275.37        228.06        34.44 o                         
  12   1   3         59.19         35.23        10.42 o                         
  13   1   3         52.52         39.13        12.37 o                         
  14   1   3         72.85         64.89        14.98 o                         
  15   1   3         48.78         43.65        12.27 o                         
  16   1   3         91.34         78.76        16.54 o                         
  17   1   3         24.94         18.67        10.82 o                         
  18   1   3         35.51         30.45         6.85 o                         
  19   1   3        115.52        121.32         6.69 o                         
  20   1   3        132.65        134.67        10.22 o                         
  21   1   3         12.58          9.96         3.76 o                         
  22   1   3          5.42         10.14         4.77 o                         
  23   1   3         31.94         25.80        11.70 o                         
  24   1   3         40.46         44.45         4.27 o                         
  25   1   3         81.88         75.44         6.02 o                         
  26   1   3          4.83          4.62         2.54 o                         
  27   1   3        166.27        175.95         8.14 o                         
  28   1   3         10.21         10.57         2.68 o                         
  29   1   3         28.21         24.31         3.21 o                         
  30   1   3          8.73          5.77         2.43 o                         
  31   1   3         30.71         31.75         3.43 o                         
  32   1   3         10.80         13.15         2.55 o                         
  33   1   3          4.74          2.81         2.03 o                         
  34   1   3          3.19          5.51         2.38 o                         
  35   1   3          5.56          6.96         3.70 o                         
  36   1   3          3.04          2.48         1.99 o                         
  37   1   3         16.83         22.06         2.65 o                         
  38   1   3          1.26          1.50         1.79 o                         
  39   1   3          1.35         -0.67         1.27 o                         
  40   1   3          8.82          7.57         1.39 o                         
  41   1   3         10.59         12.76         2.38 o                         
 -38   2   3          0.86         -0.01         1.15 o                         
 -37   2   3          4.16          4.00         1.31 o                         
 -36   2   3          2.87          2.94         3.63 o                         
 -35   2   3          7.17          7.14         1.85 o                         
 -34   2   3          0.03         -0.88         1.65 o                         
 -33   2   3          8.91         13.10         2.51 o                         
 -32   2   3          8.22          8.88         2.34 o                         
 -31   2   3         54.00         64.99         4.56 o                         
 -30   2   3          0.64         -0.16         2.17 o                         
 -29   2   3         11.37         12.66         3.19 o                         
 -28   2   3          3.57          2.75         1.81 o                         
 -27   2   3          1.41         -0.98         1.96 o                         
 -26   2   3          8.49          8.16         2.72 o                         
 -25   2   3         39.94         42.24         3.70 o                         
 -24   2   3         71.80         72.72         4.96 o                         
 -23   2   3         66.73         80.14         5.09 o                         
 -22   2   3         24.67         21.58         2.87 o                         
 -21   2   3        173.55        192.72         7.31 o                         
 -20   2   3          4.59          2.06         2.60 o                         
 -19   2   3        408.56        413.13        11.43 o                         
 -18   2   3          5.84          6.85         2.42 o                         
 -17   2   3        230.98        231.47        11.93 o                         
 -16   2   3        113.46        110.37         5.82 o                         
 -15   2   3        367.54        395.23        10.35 o                         
 -14   2   3         81.91         80.91         4.78 o                         
 -13   2   3        106.59        109.58         5.48 o                         
 -12   2   3        188.68        178.78        12.16 o                         
 -11   2   3         86.77         79.72        13.66 o                         
 -10   2   3        255.50        256.55        22.86 o                         
  -9   2   3         19.20         16.68         7.17 o                         
  -8   2   3         51.54         50.77        11.22 o                         
  -7   2   3         48.11         25.84        10.17 o                         
  -6   2   3         14.20         20.10         9.24 o                         
  -5   2   3         93.48         94.54        16.63 o                         
  -4   2   3          7.70          5.93         7.68 o                         
  -3   2   3        458.54        471.06        34.09 o                         
  -2   2   3        106.82        138.96        20.16 o                         
  -1   2   3         52.17         59.66        18.84 o                         
   0   2   3          0.13         13.33         8.54 o                         
   1   2   3         51.57         36.08        10.02 o                         
   2   2   3        106.91        123.42        17.26 o                         
   3   2   3        459.80        450.72        27.16 o                         
   4   2   3          8.00         14.05         8.34 o                         
   5   2   3         94.77         93.57        13.80 o                         
   6   2   3         13.96         12.80         7.76 o                         
   7   2   3         47.87         31.16         8.37 o                         
   8   2   3         51.14         50.21        10.12 o                         
   9   2   3         19.24         11.24         7.83 o                         
  10   2   3        255.52        248.76        28.20 o                         
  11   2   3         86.96         84.33        17.35 o                         
  12   2   3        188.71        184.46        25.90 o                         
  13   2   3        106.58        102.32         6.40 o                         
  14   2   3         81.93         73.22         5.54 o                         
  15   2   3        366.67        388.36        11.85 o                         
  16   2   3        113.99        105.60         4.89 o                         
  17   2   3        231.60        228.75         7.09 o                         
  18   2   3          5.73          2.20         2.19 o                         
  19   2   3        409.58        436.56        10.71 o                         
  20   2   3          4.56          1.23         2.12 o                         
  21   2   3        173.11        187.53         6.68 o                         
  22   2   3         24.83         19.81         2.81 o                         
  23   2   3         66.11         71.20         4.21 o                         
  24   2   3         72.05         73.46         4.90 o                         
  25   2   3         39.95         42.35         4.34 o                         
  26   2   3          8.52          4.35         2.68 o                         
  27   2   3          1.42          2.36         2.39 o                         
  28   2   3          3.60          2.76         2.08 o                         
  29   2   3         11.04         10.58         2.41 o                         
  30   2   3          0.68         -2.33         2.33 o                         
  31   2   3         53.90         60.02         4.54 o                         
  32   2   3          8.14          8.50         2.29 o                         
  33   2   3          9.09         10.88         2.39 o                         
  34   2   3          0.03          0.49         1.81 o                         
  35   2   3          7.24          8.21         2.56 o                         
  36   2   3          2.89          1.42         1.43 o                         
  37   2   3          4.16          3.36         1.20 o                         
  38   2   3          0.83          0.94         1.03 o                         
  39   2   3          2.30          1.88         1.31 o                         
 -35   3   3          1.24         -0.96         1.52 o                         
 -34   3   3          0.19          0.35         1.70 o                         
 -33   3   3          3.95          0.45         1.75 o                         
 -32   3   3          1.28          2.83         1.28 o                         
 -31   3   3          5.17          5.85         1.48 o                         
 -30   3   3          2.03          3.48         1.32 o                         
 -29   3   3          9.36         10.17         2.05 o                         
 -28   3   3          8.12         11.75         1.98 o                         
 -27   3   3          8.17          8.35         2.54 o                         
 -26   3   3          0.34         -1.65         2.03 o                         
 -25   3   3          9.40          5.99         3.69 o                         
 -24   3   3          6.69          8.01         3.02 o                         
 -23   3   3         57.56         53.72         5.19 o                         
 -22   3   3         37.60         39.69         4.75 o                         
 -21   3   3        157.31        168.66         8.83 o                         
 -20   3   3        220.40        233.54         8.58 o                         
 -19   3   3         71.50         72.10         5.13 o                         
 -18   3   3         55.32         58.90         4.71 o                         
 -17   3   3        238.11        240.88         8.75 o                         
 -16   3   3         79.59         82.32         5.34 o                         
 -15   3   3         82.77         81.42         5.37 o                         
 -14   3   3        191.73        196.97         8.88 o                         
 -13   3   3        238.79        240.06         8.62 o                         
 -12   3   3        145.19        161.20         7.26 o                         
 -11   3   3        102.16         91.75         5.03 o                         
 -10   3   3         26.00         24.57         2.98 o                         
  -9   3   3         23.90         21.11         3.56 o                         
  -8   3   3          0.41          1.76         2.64 o                         
  -7   3   3         22.17         22.10         4.60 o                         
  -6   3   3         18.59         15.92         3.25 o                         
  -5   3   3         70.84         73.10         4.87 o                         
  -4   3   3          9.13         16.57         3.18 o                         
  -3   3   3         32.21         34.06         3.13 o                         
  -2   3   3         24.01         34.38         3.43 o                         
  -1   3   3         43.88         49.93         3.82 o                         
   0   3   3         11.43         23.33         4.29 o                         
   1   3   3         44.23         43.84         7.68 o                         
   2   3   3         24.09         33.01         9.72 o                         
   3   3   3         32.65         24.31         5.37 o                         
   4   3   3          9.21          8.57         7.24 o                         
   5   3   3         71.15         57.79         6.44 o                         
   6   3   3         18.85         17.45         3.81 o                         
   7   3   3         22.13         18.29         3.42 o                         
   8   3   3          0.41          3.76         3.91 o                         
   9   3   3         23.81         26.16         3.62 o                         
  10   3   3         26.36         17.03         6.58 o                         
  11   3   3        102.76         88.83         5.74 o                         
  12   3   3        145.49        135.74         6.95 o                         
  13   3   3        237.34        219.14         8.83 o                         
  14   3   3        191.69        185.20        10.42 o                         
  15   3   3         82.26         71.82         4.16 o                         
  16   3   3         79.93         82.37         5.28 o                         
  17   3   3        238.10        239.58         9.49 o                         
  18   3   3         54.95         63.05         5.27 o                         
  19   3   3         71.72         74.90         4.79 o                         
  20   3   3        220.84        240.17         8.00 o                         
  21   3   3        158.53        173.10         6.75 o                         
  22   3   3         37.37         42.63         3.76 o                         
  23   3   3         57.13         60.47         3.61 o                         
  24   3   3          6.65          4.96         1.70 o                         
  25   3   3          9.15          7.14         1.75 o                         
  26   3   3          0.35         -0.19         1.71 o                         
  27   3   3          8.10          8.68         2.21 o                         
  28   3   3          8.09         10.84         3.09 o                         
  29   3   3          9.41         11.72         2.97 o                         
  30   3   3          1.99          2.34         2.17 o                         
  31   3   3          5.32          4.95         2.14 o                         
  32   3   3          1.25         -0.51         1.82 o                         
  33   3   3          4.01          1.97         1.56 o                         
  34   3   3          0.19         -0.16         1.24 o                         
  35   3   3          1.22          0.19         2.43 o                         
 -28   4   3         14.99         12.40         1.74 o                         
 -27   4   3          2.21          0.15         1.07 o                         
 -26   4   3          5.14          0.71         1.08 o                         
 -25   4   3          1.44          0.92         1.73 o                         
 -24   4   3          6.10          3.49         2.00 o                         
 -23   4   3          1.20         20.23         3.09 o                         
 -22   4   3          7.81          0.85         1.73 o                         
 -21   4   3         25.42         22.32         2.98 o                         
 -20   4   3         21.81         16.62         3.33 o                         
 -19   4   3         43.48         42.31         3.36 o                         
 -18   4   3         26.73         23.47         2.74 o                         
 -17   4   3         26.27         24.46         4.29 o                         
 -16   4   3         19.34         21.78         2.79 o                         
 -15   4   3         79.05         77.76         4.36 o                         
 -14   4   3          6.32          4.21         1.55 o                         
 -13   4   3         49.37         45.02         3.08 o                         
 -12   4   3         61.38         54.66         4.19 o                         
 -11   4   3          0.65          0.51         1.94 o                         
 -10   4   3         12.54         11.28         4.01 o                         
  -9   4   3          3.20          4.07         2.12 o                         
  -8   4   3         23.28         23.45         3.04 o                         
  -7   4   3          1.17          0.18         2.34 o                         
  -6   4   3         39.09         35.85         7.14 o                         
  -5   4   3         26.76         28.66         4.03 o                         
  -4   4   3         14.15         13.25         2.87 o                         
  -3   4   3         15.77         11.63         2.21 o                         
  -2   4   3         31.62         29.49         2.88 o                         
  -1   4   3         11.07         27.35         4.16 o                         
   0   4   3         60.14         63.19         4.35 o                         
   1   4   3         11.05         21.52         3.38 o                         
   2   4   3         31.54         31.33         3.48 o                         
   3   4   3         15.81         20.48         3.62 o                         
   4   4   3         14.24         15.96         2.86 o                         
   5   4   3         26.63         29.60         3.58 o                         
   6   4   3         38.88         37.48         4.44 o                         
   7   4   3          1.15          3.58         2.87 o                         
   8   4   3         22.81         20.29         3.50 o                         
   9   4   3          3.36          2.74         2.68 o                         
  10   4   3         12.51         12.66         3.44 o                         
  11   4   3          0.59          0.99         2.87 o                         
  12   4   3         61.46         52.72         3.92 o                         
  13   4   3         49.23         43.70         3.18 o                         
  14   4   3          6.32          2.92         1.79 o                         
  15   4   3         79.19         69.39         3.66 o                         
  16   4   3         19.17         16.78         2.68 o                         
  17   4   3         26.28         23.69         3.38 o                         
  18   4   3         26.51         24.12         2.88 o                         
  19   4   3         43.51         40.15         3.36 o                         
  20   4   3         21.91         20.16         2.25 o                         
  21   4   3         25.14         22.42         2.26 o                         
  22   4   3          7.97          6.25         1.73 o                         
  23   4   3          1.21          2.14         1.56 o                         
  24   4   3          6.09          3.25         1.96 o                         
  25   4   3          1.41          0.66         1.21 o                         
  26   4   3          5.27          4.71         1.26 o                         
  27   4   3          2.23          1.87         1.75 o                         
  28   4   3         15.01         18.38         2.77 o                         
  29   4   3          4.02          6.54         2.52 o                         
 -17   5   3          0.12         -1.28         1.28 o                         
 -16   5   3          3.32          0.17         1.24 o                         
 -15   5   3          3.89          1.91         1.40 o                         
 -14   5   3          3.82          2.64         1.64 o                         
 -13   5   3          0.92          0.56         1.62 o                         
 -12   5   3          0.61          0.93         1.25 o                         
 -11   5   3          9.41          7.93         1.26 o                         
 -10   5   3         12.43          9.84         2.15 o                         
  -9   5   3         30.68         30.99         2.86 o                         
  -8   5   3         10.08          9.10         1.51 o                         
  -7   5   3          2.83          4.42         1.84 o                         
  -6   5   3          5.35          4.77         3.11 o                         
  -5   5   3          6.26          9.34         2.18 o                         
  -4   5   3          7.42         13.10         2.42 o                         
  -3   5   3         17.49         17.01         2.56 o                         
  -2   5   3          5.15         10.30         3.75 o                         
  -1   5   3          9.31          9.77         3.80 o                         
   0   5   3         10.18         11.08         2.38 o                         
   1   5   3          9.29         12.19         2.32 o                         
   2   5   3          5.17         10.21         1.79 o                         
   3   5   3         17.37         17.42         2.04 o                         
   4   5   3          7.36          9.55         1.69 o                         
   5   5   3          6.48          5.27         1.49 o                         
   6   5   3          5.28          4.33         1.23 o                         
   7   5   3          2.86          1.61         1.40 o                         
   8   5   3         10.14         12.97         1.57 o                         
   9   5   3         30.40         28.20         1.90 o                         
  10   5   3         12.59          9.63         1.30 o                         
  11   5   3          9.41          5.60         1.10 o                         
  12   5   3          0.57         -0.07         0.88 o                         
  13   5   3          0.91          2.28         2.21 o                         
  14   5   3          3.81          2.18         2.14 o                         
  15   5   3          3.88          2.89         1.30 o                         
  16   5   3          3.33          3.83         1.28 o                         
  17   5   3          0.12          1.54         1.16 o                         
  18   5   3          5.74          5.75         1.79 o                         
   0   0   4        266.29        229.80        50.75 o                         
   1   0   4          0.02          7.72        11.18 o                         
   2   0   4         29.84         26.16        13.81 o                         
   3   0   4          0.24         18.92        13.51 o                         
   4   0   4          1.06         -5.82        11.68 o                         
   5   0   4          0.32         -1.80        10.96 o                         
   6   0   4        612.45        588.09        56.54 o                         
   7   0   4         12.33         -5.20        15.67 o                         
   8   0   4          0.10         -4.82        14.35 o                         
   9   0   4         19.80         23.58         4.12 o                         
  10   0   4        277.41        260.92         6.71 o                         
  11   0   4         50.15         42.93         2.56 o                         
  12   0   4          4.19          3.32         1.58 o                         
  13   0   4         11.34         11.32         2.87 o                         
  14   0   4         87.38         89.69         4.50 o                         
  15   0   4         11.88         12.41         2.79 o                         
  16   0   4          7.31          7.00         2.49 o                         
  17   0   4          0.56          2.95         1.79 o                         
  18   0   4          0.61         -0.83         1.74 o                         
  19   0   4          3.29          3.04         2.01 o                         
  20   0   4         32.74         34.66         3.23 o                         
  21   0   4          0.87         -1.63         2.06 o                         
  22   0   4          0.18         -1.51         1.87 o                         
  23   0   4         77.93         85.93         4.21 o                         
  24   0   4         45.03         39.78         3.48 o                         
  25   0   4         75.19         75.56         4.34 o                         
  26   0   4          8.58         10.00         2.28 o                         
  27   0   4          3.67          2.99         2.71 o                         
  28   0   4         96.13         97.83         6.76 o                         
  29   0   4         14.54         17.07         2.62 o                         
  30   0   4          4.73          4.05         2.06 o                         
  31   0   4         11.28         11.34         2.42 o                         
  32   0   4         18.20         23.37         2.75 o                         
  33   0   4          1.68          2.18         1.71 o                         
  34   0   4         34.07         36.29         2.98 o                         
  35   0   4          5.49          6.58         1.75 o                         
  36   0   4          5.20          3.75         1.41 o                         
  37   0   4          2.16          4.37         1.57 o                         
  38   0   4          0.00          0.40         1.75 o                         
 -37   1   4          1.40          4.10         3.14 o                         
 -36   1   4          0.26          3.45         1.41 o                         
 -35   1   4          1.22          1.47         1.45 o                         
 -34   1   4          3.28          2.81         1.91 o                         
 -33   1   4          2.51          3.84         1.75 o                         
 -32   1   4          5.30          5.37         1.62 o                         
 -31   1   4          4.22          4.87         1.42 o                         
 -30   1   4         13.35         16.19         2.19 o                         
 -29   1   4          5.06          2.97         1.65 o                         
 -28   1   4         10.49          9.59         1.95 o                         
 -27   1   4         21.03         18.74         2.76 o                         
 -26   1   4         33.19         32.72         2.81 o                         
 -25   1   4         25.54         23.82         2.56 o                         
 -24   1   4         47.49         51.16         2.99 o                         
 -23   1   4        122.14        119.40         4.99 o                         
 -22   1   4        123.17        115.70         8.51 o                         
 -21   1   4          8.86         10.94         2.25 o                         
 -20   1   4         22.93         19.69         2.72 o                         
 -19   1   4         36.71         32.33         3.22 o                         
 -18   1   4          3.72          4.91         2.22 o                         
 -17   1   4          9.23          6.06         2.11 o                         
 -16   1   4         60.75         53.02         4.02 o                         
 -15   1   4         70.76         63.59         4.28 o                         
 -14   1   4        113.40        109.05         6.28 o                         
 -13   1   4         13.27         12.80         1.89 o                         
 -12   1   4        148.71        139.21         4.96 o                         
 -11   1   4        205.54        187.35         5.62 o                         
 -10   1   4        107.09         93.09         4.57 o                         
  -9   1   4         95.63         87.35         4.06 o                         
  -8   1   4        267.85        259.88         6.30 o                         
  -7   1   4         38.47         37.38         2.78 o                         
  -6   1   4        135.70        129.98         5.47 o                         
  -5   1   4         36.18         44.54         4.49 o                         
  -4   1   4        141.39        132.41         9.76 o                         
  -3   1   4         24.49         34.86        14.08 o                         
  -2   1   4         45.34         34.21        20.37 o                         
  -1   1   4          3.04         -1.63        10.21 o                         
   0   1   4          4.40         -7.59        11.92 o                         
   1   1   4          2.85          9.09         9.46 o                         
   2   1   4         45.62         10.41        10.49 o                         
   3   1   4         24.24         33.06        14.40 o                         
   4   1   4        141.57        136.98         7.18 o                         
   5   1   4         36.42         40.09         5.78 o                         
   6   1   4        135.86        130.40         5.12 o                         
   7   1   4         38.28         38.02         2.86 o                         
   8   1   4        268.64        267.26         5.41 o                         
   9   1   4         94.97         93.46         3.64 o                         
  10   1   4        106.70         94.88         3.67 o                         
  11   1   4        205.79        193.21         4.78 o                         
  12   1   4        148.07        132.38         4.13 o                         
  13   1   4         13.26         10.11         1.73 o                         
  14   1   4        113.69        105.27         4.13 o                         
  15   1   4         71.13         71.90         3.84 o                         
  16   1   4         60.60         58.38         3.58 o                         
  17   1   4          9.07          7.01         1.91 o                         
  18   1   4          3.60          2.80         1.92 o                         
  19   1   4         36.11         33.37         2.95 o                         
  20   1   4         23.26         23.92         2.74 o                         
  21   1   4          8.84         10.77         2.10 o                         
  22   1   4        122.92        128.16         5.66 o                         
  23   1   4        122.13        123.97         5.01 o                         
  24   1   4         47.08         47.96         3.46 o                         
  25   1   4         25.94         28.07         2.91 o                         
  26   1   4         32.99         31.69         2.90 o                         
  27   1   4         21.16         19.66         2.39 o                         
  28   1   4         10.61         11.12         2.01 o                         
  29   1   4          5.02          4.15         1.63 o                         
  30   1   4         13.47         15.20         2.05 o                         
  31   1   4          4.18          6.24         1.62 o                         
  32   1   4          5.33          5.44         1.44 o                         
  33   1   4          2.55          2.05         1.46 o                         
  34   1   4          3.29          3.37         1.35 o                         
  35   1   4          1.25         -0.46         2.14 o                         
  36   1   4          0.26          0.39         3.97 o                         
  37   1   4          1.40          3.51         1.81 o                         
 -35   2   4          5.72          3.14         2.58 o                         
 -34   2   4          1.07          1.22         1.56 o                         
 -33   2   4          0.49          1.23         1.79 o                         
 -32   2   4          1.41          3.50         2.30 o                         
 -31   2   4         20.17         19.59         3.27 o                         
 -30   2   4          4.26          4.30         2.20 o                         
 -29   2   4          9.64          7.42         2.22 o                         
 -28   2   4          3.73          3.88         1.91 o                         
 -27   2   4          6.04          2.81         1.95 o                         
 -26   2   4          2.62          2.21         1.79 o                         
 -25   2   4          8.75          7.64         2.21 o                         
 -24   2   4         27.03         29.59         3.92 o                         
 -23   2   4         19.88         19.14         2.89 o                         
 -22   2   4         10.09         11.30         2.54 o                         
 -21   2   4         61.85         63.40         4.59 o                         
 -20   2   4         38.47         44.91         4.08 o                         
 -19   2   4         54.51         57.99         4.48 o                         
 -18   2   4         44.12         46.28         4.16 o                         
 -17   2   4        231.93        234.17        11.79 o                         
 -16   2   4        115.02        116.49         6.20 o                         
 -15   2   4         29.18         29.70         3.58 o                         
 -14   2   4         76.33         78.03         3.84 o                         
 -13   2   4         86.62         81.95         3.94 o                         
 -12   2   4         23.88         23.81         2.78 o                         
 -11   2   4          9.91          7.88         2.05 o                         
 -10   2   4         42.76         45.79         3.08 o                         
  -9   2   4         27.84         27.73         2.39 o                         
  -8   2   4         16.11         17.75         2.30 o                         
  -7   2   4         31.54         36.39         3.05 o                         
  -6   2   4          7.37         10.09         2.08 o                         
  -5   2   4         62.25         61.68         3.03 o                         
  -4   2   4         50.04         56.47         5.60 o                         
  -3   2   4         14.19         18.60         2.15 o                         
  -2   2   4         30.41         38.02         2.68 o                         
  -1   2   4         55.31         61.71         3.22 o                         
   0   2   4         19.10         26.55         3.18 o                         
   1   2   4         55.36         62.11         3.91 o                         
   2   2   4         30.33         34.21         3.16 o                         
   3   2   4         14.24         15.84         2.51 o                         
   4   2   4         50.15         51.83         3.06 o                         
   5   2   4         61.81         65.05         4.18 o                         
   6   2   4          7.36         11.76         2.37 o                         
   7   2   4         31.81         30.34         3.47 o                         
   8   2   4         16.30         14.87         3.16 o                         
   9   2   4         27.87         26.24         2.74 o                         
  10   2   4         42.52         43.64         3.05 o                         
  11   2   4          9.67          4.94         1.76 o                         
  12   2   4         23.81         18.71         2.31 o                         
  13   2   4         86.29         73.98         3.54 o                         
  14   2   4         76.41         72.35         3.53 o                         
  15   2   4         29.64         25.15         2.36 o                         
  16   2   4        114.92        105.80         4.74 o                         
  17   2   4        232.52        231.48         7.76 o                         
  18   2   4         44.08         48.19         3.40 o                         
  19   2   4         53.78         57.47         3.57 o                         
  20   2   4         38.57         39.86         3.04 o                         
  21   2   4         61.23         63.99         3.70 o                         
  22   2   4         10.08          8.47         2.01 o                         
  23   2   4         20.14         18.99         2.30 o                         
  24   2   4         27.26         26.26         2.76 o                         
  25   2   4          8.96          6.83         1.99 o                         
  26   2   4          2.54          2.51         1.78 o                         
  27   2   4          6.12          4.03         1.67 o                         
  28   2   4          3.71          2.72         1.57 o                         
  29   2   4          9.47          8.16         1.65 o                         
  30   2   4          4.29          1.98         1.82 o                         
  31   2   4         20.04         25.13         2.21 o                         
  32   2   4          1.41          0.97         1.89 o                         
  33   2   4          0.51          0.12         1.15 o                         
  34   2   4          1.07          1.05         0.95 o                         
  35   2   4          5.57          6.10         2.42 o                         
 -31   3   4          0.25          1.88         2.11 o                         
 -30   3   4          4.80          2.86         1.35 o                         
 -29   3   4          0.52         -1.58         1.58 o                         
 -28   3   4          2.24          1.31         1.28 o                         
 -27   3   4          4.02          2.52         1.28 o                         
 -26   3   4          0.33         -1.05         1.37 o                         
 -25   3   4          9.63          5.99         3.98 o                         
 -24   3   4          1.49         -1.53         1.53 o                         
 -23   3   4          9.80          8.79         1.93 o                         
 -22   3   4          4.04          3.58         1.68 o                         
 -21   3   4          4.11          1.63         1.67 o                         
 -20   3   4          1.83          2.60         1.83 o                         
 -19   3   4         26.11         25.70         4.66 o                         
 -18   3   4          1.00         -0.59         1.75 o                         
 -17   3   4          5.84          6.75         2.05 o                         
 -16   3   4         18.52         17.86         2.70 o                         
 -15   3   4         27.97         27.38         2.29 o                         
 -14   3   4         16.46         16.97         1.93 o                         
 -13   3   4         23.49         22.09         2.58 o                         
 -12   3   4         27.58         24.44         3.09 o                         
 -11   3   4         15.24         14.40         2.24 o                         
 -10   3   4         12.11         13.92         2.25 o                         
  -9   3   4         12.55         11.68         2.10 o                         
  -8   3   4         15.69         12.61         2.73 o                         
  -7   3   4          3.42          4.17         2.33 o                         
  -6   3   4         14.93         12.49         1.84 o                         
  -5   3   4          8.78          7.00         1.69 o                         
  -4   3   4         16.71         18.63         2.21 o                         
  -3   3   4         54.74         58.95         3.36 o                         
  -2   3   4         10.06         38.18         7.65 o                         
  -1   3   4        135.87        146.36         7.78 o                         
   0   3   4          9.18         52.20         7.67 o                         
   1   3   4        134.22        140.92         5.82 o                         
   2   3   4          9.77         25.74         3.18 o                         
   3   3   4         54.71         57.51         3.27 o                         
   4   3   4         17.06         17.49         2.28 o                         
   5   3   4          9.04          7.37         1.99 o                         
   6   3   4         15.09          9.32         1.81 o                         
   7   3   4          3.53          1.86         1.56 o                         
   8   3   4         15.80         12.96         2.00 o                         
   9   3   4         12.49          9.53         2.34 o                         
  10   3   4         12.33         10.85         2.15 o                         
  11   3   4         15.26         11.23         2.21 o                         
  12   3   4         27.69         22.69         2.71 o                         
  13   3   4         23.48         19.12         2.48 o                         
  14   3   4         16.40         17.69         2.37 o                         
  15   3   4         28.04         25.53         2.63 o                         
  16   3   4         18.41         19.96         2.43 o                         
  17   3   4          5.80          4.29         2.22 o                         
  18   3   4          1.03          1.98         2.20 o                         
  19   3   4         26.33         26.57         3.10 o                         
  20   3   4          1.82          2.52         2.01 o                         
  21   3   4          4.14          3.23         2.18 o                         
  22   3   4          3.95          4.27         1.98 o                         
  23   3   4          9.71          9.88         2.19 o                         
  24   3   4          1.41         -1.36         1.74 o                         
  25   3   4          9.63         11.16         2.03 o                         
  26   3   4          0.32         -0.75         1.77 o                         
  27   3   4          4.05          1.60         1.92 o                         
  28   3   4          2.28          5.08         2.12 o                         
  29   3   4          0.56          0.64         1.64 o                         
  30   3   4          4.73          5.16         2.43 o                         
 -23   4   4          5.60          6.98         1.44 o                         
 -22   4   4          2.00          2.50         2.02 o                         
 -21   4   4         21.78         18.36         6.63 o                         
 -20   4   4         20.01         21.61         4.24 o                         
 -19   4   4          0.86          1.45         3.90 o                         
 -18   4   4          6.72          4.08         1.69 o                         
 -17   4   4         29.57         24.95         3.68 o                         
 -16   4   4          4.75          3.12         2.21 o                         
 -15   4   4         12.12          9.63         3.92 o                         
 -14   4   4         76.44         80.81         4.62 o                         
 -13   4   4         45.67         45.80         2.57 o                         
 -12   4   4          8.99          9.80         1.56 o                         
 -11   4   4          0.43         -0.54         1.28 o                         
 -10   4   4          5.19          2.91         1.30 o                         
  -9   4   4          1.36          1.66         1.43 o                         
  -8   4   4         13.90          8.29         1.70 o                         
  -7   4   4          3.04          2.28         1.72 o                         
  -6   4   4         28.23         26.25         2.30 o                         
  -5   4   4          5.75          7.06         1.69 o                         
  -4   4   4          9.53          7.39         2.44 o                         
  -3   4   4         26.93         28.30         2.13 o                         
  -2   4   4          4.54         10.91         1.65 o                         
  -1   4   4          7.50          9.93         2.16 o                         
   0   4   4          2.41          7.37         1.72 o                         
   1   4   4          7.61         10.41         1.86 o                         
   2   4   4          4.56         11.67         1.95 o                         
   3   4   4         26.74         29.19         2.35 o                         
   4   4   4          9.67         10.64         1.68 o                         
   5   4   4          5.64          9.54         1.73 o                         
   6   4   4         27.88         23.57         2.12 o                         
   7   4   4          3.11          3.95         1.45 o                         
   8   4   4         13.63         13.10         1.74 o                         
   9   4   4          1.34         -0.06         1.21 o                         
  10   4   4          5.28          4.43         1.34 o                         
  11   4   4          0.45         -1.40         1.40 o                         
  12   4   4          8.89          4.73         2.24 o                         
  13   4   4         45.17         41.84         3.72 o                         
  14   4   4         76.75         78.71         3.66 o                         
  15   4   4         12.14          9.74         1.63 o                         
  16   4   4          4.90          2.00         1.40 o                         
  17   4   4         29.86         20.04         1.76 o                         
  18   4   4          6.71          3.44         1.12 o                         
  19   4   4          0.82          0.94         1.28 o                         
  20   4   4         19.86         16.43         1.96 o                         
  21   4   4         21.76         18.13         2.22 o                         
  22   4   4          2.01         -0.40         1.51 o                         
  -3   5   4          1.16         -1.00         1.00 o                         
  -2   5   4          0.79         -0.21         0.95 o                         
  -1   5   4          3.75          3.57         1.37 o                         
   0   5   4          1.59         -0.37         1.30 o                         
   1   5   4          3.75          2.87         1.35 o                         
   2   5   4          0.74          0.71         1.23 o                         
   3   5   4          1.16         -0.03         1.14 o                         
   0   0   5         15.67         49.39        10.48 o                         
   1   0   5        110.60        129.48         5.93 o                         
   2   0   5         40.28         71.38         4.52 o                         
   3   0   5        108.47        127.79         5.88 o                         
   4   0   5        101.26        113.91         5.04 o                         
   5   0   5          0.52         22.72         4.88 o                         
   6   0   5        190.37        204.65         9.78 o                         
   7   0   5        354.96        381.84         8.62 o                         
   8   0   5         42.15         41.65         3.30 o                         
   9   0   5         34.84         34.58         2.82 o                         
  10   0   5         15.19         15.58         2.31 o                         
  11   0   5         14.94         13.75         2.07 o                         
  12   0   5        101.33        101.57         4.16 o                         
  13   0   5          0.01          2.23         1.77 o                         
  14   0   5         23.78         22.24         2.51 o                         
  15   0   5          0.01         -0.25         1.98 o                         
  16   0   5         21.14         21.96         2.63 o                         
  17   0   5          5.74          5.32         1.84 o                         
  18   0   5          0.63         -0.12         1.87 o                         
  19   0   5          2.98          2.85         1.78 o                         
  20   0   5          4.66          3.79         1.72 o                         
  21   0   5          6.23          6.89         2.16 o                         
  22   0   5          9.04          8.14         1.84 o                         
  23   0   5          5.31          4.32         2.00 o                         
  24   0   5          8.02          6.42         2.10 o                         
  25   0   5         25.73         27.71         2.76 o                         
  26   0   5         11.48         13.58         2.20 o                         
  27   0   5         77.36         84.64         4.30 o                         
  28   0   5         32.38         29.03         2.73 o                         
  29   0   5          5.00          6.38         1.70 o                         
  30   0   5         25.36         21.29         2.22 o                         
  31   0   5         19.50         17.36         2.21 o                         
  32   0   5          6.04          8.28         2.20 o                         
  33   0   5          8.52          1.68         2.52 o                         
 -32   1   5          4.64          2.37         1.50 o                         
 -31   1   5          3.58          2.75         3.16 o                         
 -30   1   5         15.98         15.50         2.71 o                         
 -29   1   5          5.47          5.03         1.55 o                         
 -28   1   5          5.81          6.32         2.61 o                         
 -27   1   5          8.32         10.36         2.53 o                         
 -26   1   5          3.83          3.18         2.33 o                         
 -25   1   5         12.06         14.25         2.91 o                         
 -24   1   5          9.92         12.49         2.26 o                         
 -23   1   5         63.77         73.35         6.01 o                         
 -22   1   5         22.18         26.23         3.54 o                         
 -21   1   5          3.74          1.95         1.94 o                         
 -20   1   5          6.36          4.82         2.09 o                         
 -19   1   5         23.78         19.25         2.61 o                         
 -18   1   5          0.97          1.87         1.77 o                         
 -17   1   5         12.61         12.08         2.30 o                         
 -16   1   5          8.34          8.08         2.25 o                         
 -15   1   5         25.66         22.90         2.44 o                         
 -14   1   5          3.48          4.62         1.76 o                         
 -13   1   5          4.54          2.16         1.90 o                         
 -12   1   5         72.87         59.57         3.63 o                         
 -11   1   5         84.88         78.74         4.14 o                         
 -10   1   5         59.04         54.57         4.67 o                         
  -9   1   5          4.18          3.59         2.00 o                         
  -8   1   5          4.24          4.67         2.18 o                         
  -7   1   5         24.26         27.67         4.62 o                         
  -6   1   5         16.07         18.21         3.41 o                         
  -5   1   5          2.71          5.71         3.12 o                         
  -4   1   5        137.29        141.49         7.12 o                         
  -3   1   5         82.99        111.86         5.89 o                         
  -2   1   5         17.73         45.00         5.15 o                         
  -1   1   5         55.23         61.50         4.15 o                         
   0   1   5         23.89         31.39         4.71 o                         
   1   1   5         54.62         65.34         4.50 o                         
   2   1   5         17.78         29.25         3.42 o                         
   3   1   5         83.10         93.53         5.06 o                         
   4   1   5        137.47        145.81         6.60 o                         
   5   1   5          2.80         16.83         2.82 o                         
   6   1   5         16.64         15.39         2.28 o                         
   7   1   5         24.07         23.83         2.54 o                         
   8   1   5          4.40          0.99         2.10 o                         
   9   1   5          4.20          3.86         2.02 o                         
  10   1   5         58.74         54.59         3.62 o                         
  11   1   5         84.97         78.84         4.23 o                         
  12   1   5         72.71         62.34         4.18 o                         
  13   1   5          4.49          0.75         2.02 o                         
  14   1   5          3.38          3.86         2.01 o                         
  15   1   5         25.74         23.58         2.84 o                         
  16   1   5          8.36          5.99         2.21 o                         
  17   1   5         12.57         13.89         2.74 o                         
  18   1   5          1.02          0.64         2.30 o                         
  19   1   5         23.49         25.97         3.42 o                         
  20   1   5          6.54          6.01         2.49 o                         
  21   1   5          3.86          1.69         1.88 o                         
  22   1   5         22.03         22.05         2.61 o                         
  23   1   5         63.93         63.72         3.98 o                         
  24   1   5          9.95          7.04         1.86 o                         
  25   1   5         11.94         10.59         2.03 o                         
  26   1   5          3.75          2.28         1.49 o                         
  27   1   5          8.19          5.10         1.64 o                         
  28   1   5          5.67          4.92         1.46 o                         
  29   1   5          5.51          4.59         1.55 o                         
  30   1   5         15.96         15.56         2.33 o                         
  31   1   5          3.48          0.97         1.48 o                         
 -29   2   5          3.56          1.24         1.72 o                         
 -28   2   5          1.71          1.45         1.52 o                         
 -27   2   5          5.18          6.75         1.58 o                         
 -26   2   5          1.36          0.73         1.14 o                         
 -25   2   5          0.34          1.81         1.19 o                         
 -24   2   5          3.45          5.56         1.41 o                         
 -23   2   5          0.74          0.44         1.26 o                         
 -22   2   5          3.52          2.69         1.55 o                         
 -21   2   5          9.47          9.66         2.19 o                         
 -20   2   5          4.76          1.20         5.20 o                         
 -19   2   5         12.09         10.50         2.34 o                         
 -18   2   5          6.22          4.65         1.98 o                         
 -17   2   5         20.72         16.44         2.74 o                         
 -16   2   5          5.48          0.46         4.21 o                         
 -15   2   5         48.43         45.80         3.74 o                         
 -14   2   5          5.62          3.27         1.97 o                         
 -13   2   5          9.42         10.49         2.58 o                         
 -12   2   5         19.99         19.38         3.18 o                         
 -11   2   5         13.18         11.57         2.64 o                         
 -10   2   5         13.78         17.29         3.24 o                         
  -9   2   5          4.12          4.65         2.31 o                         
  -8   2   5          9.99          8.89         2.65 o                         
  -7   2   5         31.98         28.22         4.31 o                         
  -6   2   5          0.22          2.74         2.48 o                         
  -5   2   5         48.42         46.19         4.44 o                         
  -4   2   5         27.81         32.54         4.35 o                         
  -3   2   5          6.48         12.39         2.52 o                         
  -2   2   5         34.92         37.42         3.10 o                         
  -1   2   5         11.48         14.18         2.31 o                         
   0   2   5          0.01          5.46         2.01 o                         
   1   2   5         11.60         16.10         2.28 o                         
   2   2   5         35.65         37.88         3.07 o                         
   3   2   5          6.70         11.92         2.39 o                         
   4   2   5         28.07         31.55         3.00 o                         
   5   2   5         48.96         42.60         3.30 o                         
   6   2   5          0.24          2.76         1.91 o                         
   7   2   5         32.10         28.44         2.67 o                         
   8   2   5         10.05          9.52         2.30 o                         
   9   2   5          4.09          2.47         2.07 o                         
  10   2   5         13.65         16.16         2.48 o                         
  11   2   5         13.11          9.17         2.24 o                         
  12   2   5         19.80         18.34         2.62 o                         
  13   2   5          9.33         10.24         2.29 o                         
  14   2   5          5.65          6.15         2.10 o                         
  15   2   5         48.35         44.83         3.41 o                         
  16   2   5          5.37          7.99         2.21 o                         
  17   2   5         20.84         17.11         2.85 o                         
  18   2   5          6.28          6.63         2.33 o                         
  19   2   5         11.90          9.17         2.24 o                         
  20   2   5          4.79          0.68         2.09 o                         
  21   2   5          9.43          8.24         2.26 o                         
  22   2   5          3.64          3.26         2.27 o                         
  23   2   5          0.69         -0.88         1.70 o                         
  24   2   5          3.51          5.58         1.83 o                         
  25   2   5          0.34          0.84         1.91 o                         
  26   2   5          1.37          3.24         1.57 o                         
  27   2   5          5.20          2.59         1.73 o                         
  28   2   5          1.73          1.25         1.34 o                         
 -23   3   5          1.79         -0.17         1.52 o                         
 -22   3   5          7.70          5.63         1.45 o                         
 -21   3   5          2.41          1.42         0.94 o                         
 -20   3   5          7.28          7.72         1.82 o                         
 -19   3   5          1.08         -1.14         1.14 o                         
 -18   3   5         22.19         22.70         2.78 o                         
 -17   3   5         21.22         26.22         3.02 o                         
 -16   3   5          8.82         13.06         2.48 o                         
 -15   3   5          4.64          6.93         2.18 o                         
 -14   3   5         11.22         14.09         1.97 o                         
 -13   3   5          5.33          5.84         1.76 o                         
 -12   3   5         21.06         24.10         2.54 o                         
 -11   3   5         17.39         20.90         2.43 o                         
 -10   3   5         12.53         15.55         2.29 o                         
  -9   3   5          8.47          6.77         2.00 o                         
  -8   3   5          3.73          3.86         1.87 o                         
  -7   3   5          0.80          1.66         1.68 o                         
  -6   3   5          3.35          1.85         1.85 o                         
  -5   3   5          2.70          0.24         2.07 o                         
  -4   3   5          7.32          6.59         1.85 o                         
  -3   3   5          4.76          5.16         2.35 o                         
  -2   3   5         37.69         38.86         3.05 o                         
  -1   3   5          7.96         10.25         2.17 o                         
   0   3   5         18.77         22.40         2.61 o                         
   1   3   5          8.01         13.99         2.84 o                         
   2   3   5         37.34         34.42         2.42 o                         
   3   3   5          4.77          7.87         2.31 o                         
   4   3   5          7.38          8.33         1.79 o                         
   5   3   5          2.76          1.60         1.70 o                         
   6   3   5          3.41          4.48         1.59 o                         
   7   3   5          0.77          1.13         1.51 o                         
   8   3   5          3.82          5.55         1.60 o                         
   9   3   5          8.20          6.64         1.76 o                         
  10   3   5         12.44         13.45         2.22 o                         
  11   3   5         16.99         17.80         2.53 o                         
  12   3   5         20.83         18.71         2.14 o                         
  13   3   5          5.42          5.32         1.51 o                         
  14   3   5         11.31         10.71         1.71 o                         
  15   3   5          4.71          3.22         1.63 o                         
  16   3   5          8.80          8.50         1.91 o                         
  17   3   5         21.15         22.88         2.96 o                         
  18   3   5         22.28         22.58         2.25 o                         
  19   3   5          1.12          0.00         1.28 o                         
  20   3   5          7.19          8.95         2.55 o                         
  21   3   5          2.45          1.89         1.44 o                         
  22   3   5          7.77          6.77         1.48 o                         
  23   3   5          1.79          1.19         1.68 o                         
 -11   4   5          2.05          2.15         2.00 o                         
 -10   4   5          3.45          3.36         2.23 o                         
  -9   4   5          2.81         -1.57         2.08 o                         
  -8   4   5          8.23          7.43         2.44 o                         
  -7   4   5          0.65          1.35         1.31 o                         
  -6   4   5          1.96         -0.02         1.71 o                         
  -5   4   5          2.82          3.96         1.53 o                         
  -4   4   5          2.01          3.46         1.60 o                         
  -3   4   5          3.68          2.28         1.65 o                         
  -2   4   5          0.79          0.21         2.71 o                         
  -1   4   5          0.68          0.27         1.40 o                         
   0   4   5          1.91          2.92         1.51 o                         
   1   4   5          0.65          5.49         5.08 o                         
   2   4   5          0.82         12.18         4.14 o                         
   3   4   5          3.61          2.34         1.53 o                         
   4   4   5          1.98          3.43         1.63 o                         
   5   4   5          2.86          5.21         2.10 o                         
   6   4   5          1.99          1.49         1.40 o                         
   7   4   5          0.61         -0.55         1.30 o                         
   8   4   5          8.23          6.30         1.31 o                         
   9   4   5          2.85          3.68         2.23 o                         
   0   0   6         81.14        108.83        16.91 o                         
   1   0   6          0.26         38.79         9.99 o                         
   2   0   6         50.07         80.95        11.24 o                         
   3   0   6          9.13         45.75        10.97 o                         
   4   0   6         98.72         99.97        12.67 o                         
   5   0   6         15.88         14.36        11.70 o                         
   6   0   6          0.05          1.66         3.76 o                         
   7   0   6          5.79         19.90        13.46 o                         
   8   0   6         21.13         17.12         7.58 o                         
   9   0   6         25.90         22.65         4.57 o                         
  10   0   6          1.53          1.52         2.17 o                         
  11   0   6          7.00          4.34         2.23 o                         
  12   0   6          1.86          2.72         2.02 o                         
  13   0   6          0.04         -1.26         2.21 o                         
  14   0   6          9.80         12.46         3.76 o                         
  15   0   6          0.51         -2.21         2.21 o                         
  16   0   6          0.14         -2.31         2.31 o                         
  17   0   6          0.98         -1.20         2.38 o                         
  18   0   6          5.16          2.73         2.21 o                         
  19   0   6          0.03          0.01         2.01 o                         
  20   0   6         12.63         11.60         2.73 o                         
  21   0   6          4.19          5.24         2.04 o                         
  22   0   6          0.01         -1.15         1.84 o                         
  23   0   6          0.90          1.19         1.92 o                         
  24   0   6          1.76          1.76         1.53 o                         
 -22   1   6          3.70         -1.28         3.31 o                         
 -21   1   6          0.05         -0.20         1.52 o                         
 -20   1   6          5.40          3.76         1.61 o                         
 -19   1   6          0.88          2.66         1.74 o                         
 -18   1   6          5.55          5.69         3.02 o                         
 -17   1   6          6.43          4.86         1.84 o                         
 -16   1   6          2.88          4.59         1.83 o                         
 -15   1   6         10.12          8.17         2.05 o                         
 -14   1   6          4.86          5.31         1.72 o                         
 -13   1   6         11.58         12.63         2.95 o                         
 -12   1   6          2.67          0.35         4.62 o                         
 -11   1   6         11.88         10.09         2.67 o                         
 -10   1   6         13.73         11.97         2.78 o                         
  -9   1   6          0.70          2.57         2.37 o                         
  -8   1   6         18.64          8.34         4.11 o                         
  -7   1   6          3.18          6.77         2.60 o                         
  -6   1   6          0.12          0.47         2.41 o                         
  -5   1   6         23.98         23.23         3.20 o                         
  -4   1   6         23.48         27.10         4.47 o                         
  -3   1   6          3.00         11.16         3.53 o                         
  -2   1   6         52.47         75.20         6.03 o                         
  -1   1   6         51.58         98.30        14.34 o                         
   0   1   6        112.25        155.71        14.84 o                         
   1   1   6         51.54        106.26         7.38 o                         
   2   1   6         52.92         78.18        20.41 o                         
   3   1   6          2.94         27.56         4.35 o                         
   4   1   6         23.44         33.15         4.57 o                         
   5   1   6         23.81         27.68         4.20 o                         
   6   1   6          0.13          6.25         3.17 o                         
   7   1   6          3.25          6.63         2.46 o                         
   8   1   6         18.83         15.65         3.45 o                         
   9   1   6          0.72         -0.37         2.83 o                         
  10   1   6         13.59         15.04         3.45 o                         
  11   1   6         11.81          7.65         1.86 o                         
  12   1   6          2.76          0.97         1.65 o                         
  13   1   6         11.61          8.46         2.29 o                         
  14   1   6          4.95          2.70         2.03 o                         
  15   1   6         10.14         20.08         3.30 o                         
  16   1   6          2.93          4.50         1.92 o                         
  17   1   6          6.54          2.66         2.38 o                         
  18   1   6          5.52          2.62         2.44 o                         
  19   1   6          0.88          1.99         2.89 o                         
  20   1   6          5.39          7.44         6.47 o                         
  21   1   6          0.05         -1.84         1.89 o                         
  22   1   6          3.68          3.27         1.89 o                         
  23   1   6          2.33         -1.40         1.84 o                         
 -19   2   6          1.13         -2.17         2.74 o                         
 -18   2   6          7.03         -2.61         2.73 o                         
 -17   2   6         11.20          5.72         6.60 o                         
 -16   2   6         12.77          6.49         6.74 o                         
 -15   2   6          4.24         -1.70         1.70 o                         
 -14   2   6          9.77          8.46         2.45 o                         
 -13   2   6          1.62          3.02         1.52 o                         
 -12   2   6          0.94          1.79         1.46 o                         
 -11   2   6         13.94         15.36         2.40 o                         
 -10   2   6         14.37         15.54         2.22 o                         
  -9   2   6          5.95          5.65         1.56 o                         
  -8   2   6          0.31          1.63         1.42 o                         
  -7   2   6          3.03          3.46         1.52 o                         
  -6   2   6         28.09         28.28         2.84 o                         
  -5   2   6          1.30          5.29         1.96 o                         
  -4   2   6         22.45         20.89         3.50 o                         
  -3   2   6          9.78         14.71         2.54 o                         
  -2   2   6         19.18         21.58         2.79 o                         
  -1   2   6          4.41          3.78         2.83 o                         
   0   2   6         36.96         58.38         4.95 o                         
   1   2   6          4.34         20.80         4.85 o                         
   2   2   6         19.34         24.47         4.75 o                         
   3   2   6          9.96         14.76         5.49 o                         
   4   2   6         22.46         23.84         3.52 o                         
   5   2   6          1.38          0.48         2.97 o                         
   6   2   6         28.06         23.62         3.78 o                         
   7   2   6          2.97          2.53         2.42 o                         
   8   2   6          0.34         -2.00         2.00 o                         
   9   2   6          6.01          5.08         1.96 o                         
  10   2   6         14.45         16.65         3.16 o                         
  11   2   6         13.95         14.52         2.07 o                         
  12   2   6          0.91          0.22         1.41 o                         
  13   2   6          1.58          0.14         1.47 o                         
  14   2   6          9.66          6.25         1.74 o                         
  15   2   6          4.27          5.00         1.78 o                         
  16   2   6         12.56          9.07         1.65 o                         
  17   2   6         11.13          8.49         1.99 o                         
  18   2   6          7.11          5.24         1.73 o                         
  -8   3   6          2.16          1.26         1.88 o                         
  -7   3   6          1.80         -2.19         2.19 o                         
  -6   3   6          3.93          1.25         1.41 o                         
  -5   3   6          1.57          1.14         2.95 o                         
  -4   3   6          1.70          2.64         1.46 o                         
  -3   3   6          0.02          3.59         1.53 o                         
  -2   3   6          1.12          3.47         1.59 o                         
  -1   3   6          1.61          0.19         1.92 o                         
   0   3   6          1.73          0.85         2.85 o                         
   1   3   6          1.58          0.44         2.17 o                         
   2   3   6          1.08          2.18         3.00 o                         
   3   3   6          0.02          1.63         1.44 o                         
   4   3   6          1.73         -0.70         4.15 o                         
   5   3   6          1.50         -1.50         2.29 o                         
   6   3   6          4.01          4.01         1.61 o                         
   7   3   6          1.76          2.22         2.00 o                         
   8   3   6          2.19          2.74         1.79 o                         
   9   3   6          0.22          0.30         1.54 o                         
                                                                                
